# Supplementary material for: Physiologic Stresses Reveal a Salmonella Persister State and TA Family Toxins Modulate Tolerance to These Stresses
Source: PLoS One. 2015 Dec 3;10(12):e0141343. doi: 10.1371/journal.pone.0141343 (PMC4669091; doi:10.1371/journal.pone.0141343)
Supplement: S1 Table — Data for figures is supplied. (XLSX) [file pone.0141343.s001.xlsx]

## Sheet: MICs
Hydrogen Peroxide MIC
			0	0.0075	0.015	0.03	0.061	0.125	0.25	0.5	1	2	4	0	0.0075	0.015	0.03	0.061	0.125	0.25	0.5	1	2	4	0	0.0075	0.015	0.03	0.061	0.125	0.25	0.5	1	2	4	0	0.0075	0.015	0.03	0.061	0.125	0.25	0.5	1	2	4	0	0.0075	0.015
	Time	T° Read 2:600	B2	B3	B4	B5	B6	B7	B8	B9	B10	B11	B12	C2	C3	C4	C5	C6	C7	C8	C9	C10	C11	C12	D2	D3	D4	D5	D6	D7	D8	D9	D10	D11	D12	E2	E3	E4	E5	E6	E7	E8	E9	E10	E11	E12	F2	F3	F4
	00:19:22	37	0.086	0.085	0.087	0.088	0.088	0.086	0.089	0.086	0.086	0.085	0.086	0.087	0.086	0.085	0.088	0.088	0.086	0.087	0.086	0.086	0.087	0.087	0.086	0.086	0.086	0.087	0.088	0.087	0.085	0.086	0.085	0.085	0.086	0.085	0.085	0.086	0.086	0.087	0.088	0.086	0.086	0.085	0.085	0.087	0.086	0.111	0.085
	00:39:22	37.1	0.086	0.085	0.087	0.088	0.088	0.086	0.089	0.086	0.086	0.086	0.087	0.088	0.086	0.085	0.088	0.088	0.086	0.088	0.086	0.086	0.087	0.087	0.087	0.086	0.087	0.087	0.088	0.088	0.085	0.086	0.085	0.085	0.087	0.085	0.086	0.086	0.086	0.087	0.088	0.086	0.086	0.085	0.085	0.087	0.086	0.111	0.086
	00:59:22	37.1	0.086	0.085	0.087	0.088	0.087	0.086	0.089	0.085	0.086	0.085	0.086	0.091	0.086	0.085	0.088	0.088	0.086	0.087	0.086	0.085	0.086	0.086	0.087	0.086	0.087	0.087	0.088	0.087	0.085	0.086	0.085	0.085	0.086	0.085	0.086	0.086	0.086	0.087	0.087	0.085	0.086	0.084	0.085	0.087	0.086	0.112	0.086
	01:19:22	37	0.088	0.086	0.088	0.088	0.089	0.086	0.089	0.086	0.086	0.086	0.086	0.089	0.086	0.086	0.089	0.089	0.089	0.087	0.086	0.086	0.087	0.087	0.088	0.087	0.088	0.087	0.088	0.087	0.086	0.086	0.085	0.086	0.086	0.086	0.086	0.087	0.086	0.087	0.088	0.085	0.086	0.084	0.085	0.087	0.087	0.111	0.086
	01:39:22	37	0.089	0.09	0.088	0.089	0.088	0.086	0.089	0.086	0.086	0.085	0.086	0.092	0.088	0.086	0.089	0.089	0.086	0.087	0.086	0.086	0.087	0.086	0.089	0.088	0.088	0.088	0.089	0.088	0.085	0.086	0.085	0.085	0.086	0.086	0.088	0.087	0.087	0.088	0.088	0.086	0.086	0.084	0.085	0.087	0.089	0.116	0.087
	01:59:22	37	0.091	0.092	0.09	0.09	0.089	0.086	0.089	0.086	0.086	0.085	0.086	0.095	0.089	0.088	0.09	0.089	0.087	0.087	0.086	0.086	0.087	0.087	0.091	0.089	0.089	0.089	0.089	0.088	0.086	0.086	0.085	0.086	0.086	0.087	0.089	0.088	0.088	0.089	0.088	0.086	0.086	0.085	0.085	0.087	0.09	0.113	0.088
	02:19:22	37	0.095	0.091	0.092	0.091	0.089	0.086	0.089	0.086	0.086	0.085	0.086	0.1	0.091	0.09	0.092	0.09	0.087	0.087	0.086	0.086	0.087	0.086	0.095	0.092	0.091	0.09	0.089	0.088	0.086	0.086	0.085	0.085	0.086	0.088	0.091	0.089	0.089	0.089	0.088	0.086	0.086	0.084	0.085	0.087	0.092	0.116	0.089
	02:39:22	37.1	0.101	0.098	0.097	0.094	0.09	0.086	0.089	0.086	0.086	0.085	0.086	0.104	0.096	0.094	0.094	0.091	0.086	0.087	0.087	0.086	0.087	0.087	0.102	0.096	0.095	0.092	0.091	0.088	0.085	0.086	0.085	0.086	0.086	0.092	0.095	0.092	0.091	0.09	0.088	0.086	0.086	0.085	0.085	0.087	0.095	0.119	0.092
	02:59:22	37	0.111	0.104	0.102	0.097	0.092	0.087	0.089	0.086	0.086	0.085	0.086	0.115	0.103	0.099	0.098	0.093	0.087	0.087	0.086	0.086	0.087	0.087	0.111	0.103	0.101	0.095	0.092	0.088	0.086	0.086	0.085	0.085	0.086	0.096	0.103	0.096	0.095	0.092	0.089	0.086	0.086	0.085	0.085	0.087	0.099	0.126	0.097
	03:19:22	37	0.125	0.115	0.111	0.103	0.095	0.087	0.089	0.086	0.086	0.085	0.086	0.132	0.114	0.108	0.104	0.096	0.091	0.087	0.086	0.085	0.086	0.086	0.125	0.114	0.11	0.101	0.095	0.088	0.085	0.086	0.084	0.085	0.086	0.102	0.109	0.102	0.106	0.095	0.089	0.086	0.086	0.084	0.085	0.087	0.105	0.137	0.102
	03:39:22	37	0.148	0.134	0.128	0.114	0.101	0.087	0.089	0.086	0.086	0.085	0.086	0.15	0.131	0.124	0.114	0.101	0.087	0.087	0.086	0.086	0.086	0.087	0.147	0.129	0.123	0.111	0.1	0.089	0.086	0.086	0.085	0.085	0.086	0.112	0.119	0.112	0.112	0.101	0.09	0.086	0.086	0.084	0.085	0.087	0.113	0.15	0.111
	03:59:22	37	0.178	0.158	0.152	0.13	0.11	0.088	0.089	0.085	0.086	0.085	0.086	0.179	0.156	0.145	0.13	0.11	0.09	0.087	0.086	0.085	0.086	0.086	0.175	0.151	0.142	0.126	0.109	0.09	0.086	0.086	0.085	0.085	0.086	0.119	0.135	0.13	0.136	0.11	0.092	0.086	0.086	0.084	0.085	0.087	0.133	0.168	0.132
	04:19:22	37	0.214	0.19	0.18	0.151	0.123	0.09	0.089	0.086	0.086	0.085	0.086	0.213	0.184	0.169	0.152	0.122	0.089	0.087	0.086	0.085	0.086	0.086	0.211	0.178	0.166	0.145	0.12	0.091	0.085	0.085	0.085	0.086	0.086	0.14	0.157	0.152	0.15	0.122	0.094	0.086	0.086	0.084	0.085	0.087	0.152	0.189	0.15
	04:39:22	37	0.237	0.216	0.213	0.181	0.143	0.093	0.089	0.085	0.086	0.085	0.086	0.248	0.212	0.197	0.178	0.141	0.092	0.087	0.086	0.085	0.086	0.086	0.237	0.214	0.2	0.171	0.138	0.094	0.086	0.086	0.085	0.085	0.086	0.161	0.19	0.174	0.174	0.14	0.098	0.085	0.086	0.085	0.085	0.087	0.174	0.22	0.176
	04:59:22	37	0.26	0.24	0.24	0.215	0.171	0.098	0.09	0.086	0.086	0.085	0.086	0.254	0.25	0.235	0.212	0.166	0.096	0.087	0.086	0.086	0.086	0.087	0.26	0.246	0.23	0.207	0.162	0.098	0.086	0.086	0.085	0.085	0.086	0.194	0.208	0.206	0.197	0.163	0.106	0.086	0.086	0.084	0.085	0.087	0.21	0.244	0.21
	05:19:22	37	0.292	0.27	0.263	0.243	0.208	0.106	0.089	0.086	0.086	0.085	0.086	0.288	0.275	0.261	0.24	0.199	0.102	0.087	0.086	0.086	0.086	0.086	0.295	0.274	0.26	0.234	0.197	0.106	0.086	0.086	0.085	0.085	0.086	0.234	0.232	0.237	0.237	0.197	0.118	0.086	0.086	0.084	0.085	0.087	0.237	0.241	0.235
	05:39:22	37	0.321	0.302	0.292	0.261	0.233	0.12	0.09	0.086	0.087	0.085	0.086	0.328	0.31	0.296	0.272	0.233	0.123	0.087	0.087	0.085	0.087	0.086	0.333	0.308	0.298	0.26	0.232	0.118	0.086	0.086	0.085	0.085	0.086	0.237	0.276	0.276	0.259	0.23	0.137	0.086	0.086	0.084	0.085	0.087	0.258	0.292	0.257
	05:59:22	37	0.352	0.341	0.324	0.302	0.249	0.138	0.089	0.086	0.086	0.085	0.086	0.359	0.342	0.329	0.306	0.266	0.135	0.087	0.086	0.085	0.086	0.086	0.367	0.344	0.337	0.296	0.253	0.137	0.086	0.086	0.085	0.085	0.086	0.283	0.312	0.306	0.299	0.256	0.159	0.086	0.086	0.084	0.085	0.087	0.295	0.318	0.299
	06:19:22	37	0.384	0.371	0.353	0.329	0.291	0.164	0.089	0.085	0.086	0.085	0.086	0.396	0.377	0.361	0.339	0.293	0.159	0.088	0.086	0.085	0.086	0.087	0.404	0.379	0.37	0.331	0.286	0.162	0.085	0.085	0.084	0.084	0.086	0.312	0.35	0.335	0.322	0.288	0.187	0.085	0.086	0.084	0.085	0.087	0.325	0.353	0.326
	06:39:22	37	0.417	0.405	0.391	0.36	0.323	0.201	0.089	0.085	0.086	0.085	0.086	0.425	0.414	0.399	0.376	0.321	0.183	0.088	0.086	0.085	0.086	0.086	0.43	0.417	0.408	0.369	0.325	0.191	0.086	0.086	0.084	0.085	0.086	0.345	0.386	0.365	0.358	0.315	0.222	0.086	0.086	0.084	0.085	0.087	0.358	0.384	0.358
	06:59:22	37.1	0.437	0.433	0.423	0.394	0.354	0.226	0.089	0.085	0.086	0.085	0.086	0.456	0.443	0.428	0.409	0.354	0.219	0.088	0.086	0.085	0.086	0.087	0.469	0.444	0.44	0.402	0.356	0.228	0.085	0.085	0.085	0.085	0.086	0.383	0.421	0.404	0.388	0.353	0.248	0.085	0.086	0.084	0.085	0.087	0.389	0.42	0.389
	07:19:22	37	0.467	0.441	0.44	0.421	0.382	0.25	0.09	0.086	0.087	0.085	0.086	0.495	0.451	0.443	0.432	0.386	0.239	0.088	0.086	0.085	0.087	0.086	0.489	0.453	0.445	0.43	0.394	0.253	0.086	0.086	0.085	0.085	0.086	0.424	0.447	0.443	0.419	0.38	0.272	0.086	0.086	0.084	0.085	0.087	0.421	0.445	0.417
	07:39:22	37	0.505	0.489	0.464	0.431	0.414	0.281	0.089	0.085	0.086	0.085	0.086	0.521	0.491	0.473	0.442	0.414	0.269	0.087	0.086	0.085	0.086	0.086	0.515	0.494	0.486	0.433	0.423	0.276	0.086	0.085	0.084	0.085	0.086	0.454	0.461	0.465	0.443	0.41	0.305	0.086	0.086	0.084	0.085	0.087	0.445	0.456	0.442
	07:59:22	37	0.523	0.521	0.503	0.468	0.437	0.309	0.089	0.085	0.086	0.085	0.086	0.54	0.52	0.501	0.481	0.439	0.302	0.088	0.086	0.086	0.086	0.087	0.537	0.52	0.517	0.473	0.45	0.306	0.086	0.086	0.085	0.085	0.086	0.474	0.476	0.5	0.447	0.435	0.34	0.086	0.086	0.084	0.085	0.087	0.447	0.49	0.433
	08:19:22	37	0.556	0.547	0.533	0.495	0.447	0.338	0.089	0.085	0.086	0.085	0.085	0.554	0.548	0.529	0.506	0.456	0.343	0.088	0.086	0.085	0.086	0.086	0.555	0.541	0.553	0.493	0.468	0.344	0.085	0.085	0.084	0.085	0.086	0.499	0.515	0.528	0.486	0.432	0.373	0.085	0.086	0.084	0.085	0.087	0.503	0.512	0.498
	08:39:22	37	0.555	0.56	0.556	0.521	0.49	0.367	0.089	0.085	0.086	0.085	0.086	0.562	0.565	0.555	0.531	0.486	0.385	0.088	0.086	0.085	0.086	0.086	0.566	0.558	0.574	0.521	0.499	0.378	0.085	0.086	0.084	0.085	0.086	0.585	0.581	0.541	0.516	0.488	0.401	0.086	0.086	0.084	0.085	0.088	0.571	0.546	0.513
	08:59:22	37	0.574	0.573	0.573	0.548	0.521	0.397	0.09	0.085	0.086	0.085	0.086	0.578	0.582	0.573	0.549	0.513	0.416	0.087	0.086	0.085	0.086	0.086	0.581	0.584	0.571	0.548	0.52	0.406	0.085	0.085	0.084	0.085	0.086	0.637	0.639	0.543	0.531	0.512	0.423	0.085	0.086	0.084	0.085	0.087	0.61	0.574	0.527
	09:19:22	37	0.586	0.581	0.58	0.562	0.549	0.422	0.09	0.086	0.086	0.085	0.086	0.587	0.614	0.585	0.568	0.531	0.44	0.088	0.086	0.086	0.086	0.087	0.586	0.636	0.592	0.565	0.532	0.431	0.086	0.086	0.085	0.085	0.086	0.667	0.673	0.552	0.552	0.537	0.438	0.086	0.086	0.084	0.085	0.087	0.645	0.602	0.546
	09:39:22	37	0.586	0.587	0.588	0.569	0.566	0.423	0.089	0.085	0.086	0.085	0.086	0.583	0.624	0.597	0.578	0.549	0.424	0.088	0.086	0.085	0.086	0.086	0.583	0.666	0.599	0.579	0.551	0.434	0.086	0.085	0.084	0.085	0.086	0.69	0.676	0.565	0.563	0.552	0.468	0.086	0.086	0.084	0.085	0.087	0.673	0.632	0.559
	09:59:22	37	0.58	0.588	0.593	0.577	0.582	0.47	0.089	0.085	0.086	0.085	0.086	0.585	0.626	0.597	0.588	0.561	0.465	0.088	0.086	0.085	0.086	0.086	0.585	0.662	0.602	0.583	0.565	0.475	0.086	0.085	0.084	0.085	0.086	0.69	0.662	0.586	0.57	0.578	0.494	0.086	0.086	0.084	0.085	0.087	0.676	0.641	0.565
	10:19:22	37	0.579	0.588	0.594	0.585	0.6	0.492	0.089	0.085	0.086	0.085	0.085	0.593	0.63	0.617	0.605	0.581	0.494	0.088	0.086	0.086	0.086	0.086	0.586	0.688	0.599	0.592	0.577	0.491	0.085	0.085	0.084	0.085	0.085	0.704	0.642	0.587	0.576	0.584	0.522	0.085	0.086	0.084	0.085	0.087	0.662	0.638	0.568
	10:39:22	37	0.577	0.583	0.602	0.589	0.61	0.513	0.089	0.085	0.086	0.085	0.085	0.586	0.63	0.625	0.617	0.589	0.52	0.088	0.086	0.085	0.086	0.087	0.58	0.678	0.597	0.595	0.583	0.534	0.086	0.085	0.084	0.085	0.085	0.719	0.624	0.608	0.579	0.583	0.544	0.085	0.086	0.084	0.085	0.087	0.636	0.62	0.576
	10:59:22	37.1	0.578	0.586	0.596	0.592	0.62	0.532	0.089	0.085	0.086	0.085	0.086	0.584	0.633	0.634	0.616	0.587	0.536	0.088	0.086	0.085	0.086	0.086	0.579	0.675	0.603	0.602	0.588	0.546	0.085	0.085	0.084	0.085	0.086	0.734	0.612	0.601	0.583	0.577	0.566	0.085	0.086	0.084	0.085	0.087	0.625	0.612	0.571
	11:19:22	37	0.575	0.587	0.595	0.592	0.625	0.545	0.089	0.085	0.086	0.085	0.086	0.58	0.638	0.633	0.621	0.585	0.55	0.088	0.086	0.085	0.086	0.087	0.576	0.68	0.599	0.611	0.593	0.549	0.086	0.085	0.084	0.085	0.086	0.733	0.605	0.595	0.58	0.583	0.576	0.086	0.086	0.084	0.085	0.087	0.609	0.609	0.57
	11:39:22	37	0.569	0.585	0.601	0.602	0.651	0.554	0.089	0.085	0.086	0.085	0.085	0.576	0.659	0.624	0.63	0.582	0.562	0.088	0.086	0.085	0.086	0.086	0.574	0.69	0.6	0.615	0.595	0.567	0.085	0.085	0.084	0.085	0.085	0.722	0.596	0.582	0.581	0.588	0.611	0.085	0.086	0.084	0.085	0.087	0.594	0.604	0.569
	11:59:22	37.1	0.572	0.589	0.599	0.607	0.649	0.566	0.089	0.085	0.086	0.085	0.086	0.585	0.672	0.613	0.641	0.582	0.576	0.088	0.086	0.086	0.086	0.086	0.577	0.715	0.597	0.619	0.598	0.586	0.086	0.085	0.084	0.085	0.086	0.719	0.584	0.574	0.575	0.603	0.712	0.086	0.086	0.084	0.085	0.087	0.581	0.6	0.568
	12:19:22	37	0.587	0.625	0.627	0.601	0.649	0.569	0.09	0.085	0.086	0.085	0.085	0.623	0.678	0.61	0.638	0.585	0.593	0.088	0.086	0.085	0.086	0.086	0.598	0.717	0.596	0.627	0.598	0.611	0.086	0.085	0.084	0.085	0.085	0.708	0.575	0.568	0.579	0.602	0.745	0.085	0.086	0.084	0.085	0.087	0.575	0.595	0.564
	12:39:22	37.1	0.606	0.661	0.671	0.633	0.655	0.581	0.089	0.085	0.086	0.085	0.085	0.653	0.691	0.625	0.654	0.589	0.61	0.089	0.086	0.085	0.086	0.086	0.625	0.722	0.608	0.64	0.601	0.634	0.085	0.085	0.084	0.085	0.085	0.677	0.566	0.562	0.584	0.593	0.727	0.085	0.086	0.084	0.085	0.087	0.572	0.594	0.564
	12:59:22	37	0.619	0.684	0.693	0.675	0.665	0.59	0.089	0.085	0.086	0.085	0.085	0.672	0.695	0.647	0.682	0.601	0.617	0.088	0.086	0.085	0.086	0.087	0.65	0.724	0.627	0.663	0.602	0.634	0.086	0.085	0.085	0.085	0.086	0.652	0.56	0.558	0.594	0.588	0.718	0.086	0.086	0.084	0.085	0.087	0.569	0.589	0.562
	13:19:22	37	0.625	0.696	0.705	0.696	0.689	0.605	0.091	0.085	0.086	0.085	0.086	0.684	0.7	0.665	0.71	0.643	0.616	0.09	0.086	0.085	0.086	0.086	0.667	0.723	0.649	0.7	0.604	0.629	0.088	0.085	0.084	0.085	0.086	0.639	0.56	0.557	0.636	0.583	0.699	0.086	0.086	0.084	0.085	0.087	0.567	0.584	0.563
	13:39:22	37.1	0.629	0.705	0.71	0.709	0.708	0.623	0.089	0.085	0.086	0.085	0.085	0.691	0.704	0.681	0.722	0.672	0.613	0.089	0.086	0.085	0.086	0.086	0.676	0.722	0.665	0.701	0.645	0.62	0.086	0.085	0.084	0.085	0.086	0.657	0.577	0.563	0.666	0.576	0.671	0.085	0.086	0.084	0.085	0.086	0.566	0.585	0.573
	13:59:22	37	0.631	0.712	0.715	0.717	0.72	0.629	0.09	0.085	0.086	0.085	0.086	0.699	0.709	0.686	0.729	0.686	0.609	0.09	0.086	0.085	0.086	0.086	0.683	0.719	0.674	0.698	0.686	0.617	0.087	0.085	0.084	0.085	0.085	0.666	0.599	0.577	0.671	0.576	0.652	0.085	0.086	0.084	0.085	0.087	0.574	0.597	0.588
	14:19:22	37	0.633	0.716	0.718	0.722	0.727	0.627	0.09	0.085	0.086	0.085	0.085	0.704	0.711	0.69	0.732	0.69	0.606	0.092	0.086	0.085	0.086	0.086	0.687	0.719	0.68	0.697	0.699	0.613	0.087	0.085	0.084	0.085	0.085	0.664	0.616	0.599	0.673	0.585	0.629	0.085	0.086	0.084	0.085	0.086	0.589	0.614	0.6
	14:39:22	37.1	0.638	0.72	0.721	0.725	0.731	0.645	0.089	0.085	0.086	0.085	0.085	0.706	0.713	0.691	0.736	0.694	0.61	0.092	0.086	0.085	0.086	0.086	0.688	0.719	0.681	0.696	0.702	0.618	0.089	0.085	0.084	0.085	0.086	0.663	0.626	0.613	0.672	0.608	0.616	0.085	0.086	0.084	0.085	0.087	0.608	0.626	0.61
	14:59:22	37	0.641	0.722	0.722	0.729	0.734	0.684	0.089	0.085	0.086	0.085	0.085	0.709	0.714	0.692	0.739	0.695	0.645	0.096	0.086	0.085	0.086	0.086	0.69	0.719	0.684	0.704	0.696	0.633	0.09	0.085	0.084	0.085	0.086	0.663	0.632	0.623	0.673	0.633	0.607	0.086	0.086	0.084	0.085	0.087	0.623	0.633	0.617
	15:19:22	37	0.643	0.722	0.723	0.73	0.735	0.709	0.089	0.085	0.086	0.085	0.085	0.712	0.713	0.694	0.74	0.697	0.679	0.101	0.086	0.085	0.086	0.086	0.69	0.721	0.686	0.704	0.697	0.66	0.094	0.085	0.084	0.084	0.085	0.662	0.636	0.627	0.672	0.649	0.608	0.085	0.085	0.084	0.084	0.086	0.631	0.635	0.62
	15:39:22	37	0.646	0.725	0.724	0.731	0.736	0.72	0.089	0.085	0.086	0.085	0.085	0.715	0.715	0.696	0.741	0.699	0.686	0.105	0.086	0.085	0.086	0.086	0.691	0.725	0.689	0.704	0.698	0.686	0.099	0.085	0.084	0.085	0.085	0.663	0.636	0.629	0.671	0.659	0.619	0.086	0.086	0.084	0.085	0.087	0.636	0.639	0.623
	15:59:22	37.1	0.645	0.726	0.725	0.732	0.735	0.725	0.089	0.085	0.086	0.085	0.085	0.713	0.716	0.699	0.743	0.7	0.686	0.118	0.086	0.085	0.086	0.086	0.694	0.727	0.691	0.703	0.698	0.697	0.107	0.085	0.084	0.084	0.085	0.662	0.64	0.633	0.677	0.662	0.628	0.085	0.086	0.084	0.085	0.086	0.637	0.641	0.623
	16:19:22	37.1	0.644	0.725	0.725	0.733	0.737	0.726	0.09	0.085	0.086	0.085	0.085	0.716	0.716	0.699	0.743	0.701	0.688	0.13	0.086	0.085	0.086	0.086	0.695	0.73	0.69	0.705	0.699	0.701	0.121	0.085	0.084	0.084	0.085	0.664	0.641	0.631	0.679	0.664	0.639	0.085	0.086	0.084	0.085	0.087	0.639	0.642	0.627
	16:39:22	37	0.643	0.727	0.725	0.735	0.736	0.727	0.09	0.085	0.087	0.085	0.086	0.715	0.716	0.7	0.744	0.703	0.69	0.148	0.086	0.085	0.086	0.086	0.698	0.731	0.692	0.702	0.702	0.699	0.139	0.085	0.084	0.085	0.085	0.663	0.641	0.632	0.678	0.664	0.649	0.085	0.086	0.084	0.085	0.087	0.639	0.644	0.627
	16:59:22	37	0.642	0.726	0.727	0.734	0.737	0.726	0.089	0.085	0.086	0.085	0.085	0.716	0.715	0.703	0.746	0.705	0.69	0.172	0.086	0.085	0.086	0.086	0.697	0.732	0.694	0.703	0.708	0.696	0.161	0.085	0.084	0.085	0.086	0.665	0.644	0.635	0.682	0.669	0.653	0.086	0.086	0.084	0.085	0.087	0.641	0.644	0.629
	17:19:22	37	0.643	0.726	0.726	0.735	0.736	0.724	0.09	0.085	0.086	0.085	0.085	0.713	0.715	0.704	0.746	0.705	0.686	0.21	0.086	0.085	0.086	0.086	0.697	0.733	0.695	0.704	0.706	0.691	0.185	0.085	0.084	0.085	0.086	0.664	0.647	0.637	0.682	0.668	0.657	0.086	0.086	0.084	0.085	0.087	0.637	0.645	0.631
	17:39:22	37	0.643	0.726	0.726	0.735	0.737	0.722	0.09	0.085	0.086	0.085	0.085	0.715	0.715	0.704	0.744	0.704	0.685	0.228	0.086	0.085	0.086	0.086	0.698	0.735	0.696	0.704	0.707	0.691	0.214	0.085	0.084	0.085	0.085	0.664	0.647	0.637	0.683	0.669	0.659	0.085	0.086	0.084	0.085	0.086	0.641	0.645	0.633
	17:59:22	37.1	0.643	0.726	0.727	0.735	0.737	0.721	0.09	0.085	0.086	0.085	0.085	0.718	0.714	0.708	0.745	0.705	0.683	0.258	0.086	0.085	0.086	0.086	0.699	0.737	0.699	0.706	0.71	0.689	0.242	0.085	0.084	0.085	0.086	0.665	0.647	0.641	0.682	0.671	0.658	0.086	0.086	0.084	0.085	0.087	0.642	0.644	0.634
	18:19:22	37	0.644	0.726	0.727	0.735	0.738	0.719	0.089	0.085	0.086	0.085	0.085	0.714	0.715	0.707	0.744	0.706	0.684	0.292	0.086	0.085	0.086	0.086	0.699	0.737	0.697	0.705	0.71	0.689	0.274	0.085	0.084	0.084	0.085	0.664	0.648	0.643	0.684	0.673	0.659	0.086	0.086	0.084	0.084	0.086	0.639	0.645	0.636
	18:39:22	37	0.645	0.726	0.727	0.737	0.739	0.72	0.089	0.085	0.086	0.085	0.085	0.713	0.715	0.708	0.744	0.705	0.685	0.318	0.086	0.085	0.086	0.086	0.699	0.739	0.698	0.705	0.714	0.688	0.305	0.085	0.084	0.084	0.085	0.664	0.649	0.641	0.682	0.67	0.657	0.086	0.085	0.084	0.085	0.087	0.639	0.642	0.635
	18:59:22	37	0.646	0.726	0.727	0.738	0.74	0.72	0.089	0.085	0.086	0.085	0.086	0.715	0.714	0.71	0.744	0.706	0.686	0.343	0.086	0.085	0.086	0.086	0.699	0.74	0.698	0.705	0.715	0.687	0.332	0.085	0.084	0.085	0.085	0.665	0.648	0.644	0.685	0.675	0.653	0.086	0.085	0.084	0.085	0.087	0.641	0.643	0.635
	19:19:22	37	0.647	0.725	0.728	0.738	0.741	0.72	0.091	0.085	0.086	0.085	0.085	0.716	0.715	0.711	0.744	0.706	0.688	0.371	0.086	0.085	0.086	0.086	0.7	0.739	0.701	0.706	0.716	0.691	0.359	0.085	0.084	0.085	0.086	0.666	0.647	0.646	0.685	0.676	0.652	0.086	0.086	0.084	0.085	0.087	0.64	0.646	0.637
	19:39:22	37	0.647	0.726	0.729	0.738	0.743	0.724	0.091	0.085	0.087	0.085	0.086	0.714	0.715	0.711	0.745	0.708	0.691	0.398	0.086	0.085	0.086	0.086	0.701	0.74	0.704	0.707	0.718	0.692	0.385	0.086	0.084	0.085	0.086	0.666	0.648	0.646	0.684	0.676	0.653	0.087	0.086	0.084	0.085	0.087	0.637	0.647	0.641
	19:59:22	37.1	0.648	0.726	0.729	0.738	0.742	0.725	0.089	0.085	0.086	0.085	0.086	0.715	0.715	0.712	0.744	0.705	0.693	0.419	0.086	0.085	0.086	0.086	0.698	0.74	0.699	0.705	0.717	0.691	0.405	0.085	0.084	0.085	0.085	0.664	0.649	0.645	0.683	0.677	0.655	0.087	0.086	0.084	0.085	0.086	0.635	0.644	0.641
	20:19:22	37	0.648	0.725	0.729	0.74	0.743	0.725	0.09	0.085	0.086	0.085	0.085	0.713	0.713	0.711	0.743	0.707	0.694	0.422	0.086	0.085	0.086	0.086	0.697	0.742	0.701	0.705	0.719	0.69	0.413	0.085	0.084	0.085	0.086	0.666	0.644	0.646	0.684	0.679	0.654	0.088	0.086	0.084	0.085	0.087	0.635	0.645	0.643
	20:39:22	37.1	0.649	0.726	0.73	0.739	0.744	0.726	0.089	0.085	0.087	0.085	0.085	0.714	0.714	0.712	0.743	0.707	0.694	0.458	0.086	0.085	0.086	0.086	0.698	0.743	0.702	0.705	0.719	0.692	0.437	0.085	0.084	0.085	0.086	0.666	0.646	0.645	0.683	0.68	0.655	0.091	0.086	0.084	0.085	0.087	0.642	0.645	0.642
	20:59:22	37	0.648	0.725	0.73	0.74	0.745	0.726	0.091	0.085	0.086	0.085	0.085	0.714	0.712	0.712	0.742	0.706	0.696	0.477	0.086	0.085	0.086	0.086	0.699	0.742	0.703	0.705	0.72	0.693	0.462	0.085	0.084	0.085	0.085	0.665	0.644	0.646	0.683	0.68	0.655	0.093	0.086	0.084	0.085	0.086	0.632	0.643	0.644
	21:19:22	37	0.649	0.727	0.73	0.74	0.746	0.727	0.091	0.085	0.086	0.085	0.085	0.713	0.713	0.711	0.741	0.705	0.698	0.493	0.086	0.085	0.086	0.086	0.698	0.741	0.701	0.704	0.721	0.694	0.479	0.085	0.084	0.085	0.086	0.663	0.645	0.645	0.68	0.679	0.654	0.097	0.086	0.084	0.086	0.087	0.637	0.645	0.643
	21:39:22	37	0.651	0.727	0.73	0.74	0.745	0.726	0.089	0.085	0.086	0.085	0.085	0.713	0.712	0.711	0.741	0.705	0.699	0.52	0.086	0.085	0.086	0.086	0.698	0.743	0.701	0.703	0.721	0.694	0.498	0.085	0.084	0.085	0.085	0.662	0.644	0.645	0.679	0.678	0.653	0.103	0.086	0.084	0.086	0.087	0.633	0.642	0.644
	21:59:22	37	0.65	0.726	0.732	0.74	0.749	0.728	0.09	0.085	0.086	0.085	0.085	0.713	0.711	0.713	0.74	0.707	0.699	0.552	0.086	0.085	0.086	0.086	0.696	0.743	0.703	0.705	0.722	0.693	0.517	0.085	0.084	0.085	0.085	0.663	0.645	0.646	0.68	0.679	0.652	0.115	0.086	0.084	0.085	0.086	0.634	0.645	0.644
	22:19:22	37.1	0.65	0.724	0.73	0.74	0.747	0.727	0.089	0.085	0.086	0.085	0.085	0.711	0.709	0.711	0.739	0.705	0.7	0.574	0.086	0.085	0.086	0.086	0.697	0.742	0.702	0.704	0.722	0.696	0.532	0.085	0.084	0.085	0.085	0.663	0.646	0.645	0.681	0.679	0.653	0.131	0.086	0.084	0.085	0.086	0.636	0.641	0.645
	22:39:22	37	0.65	0.725	0.731	0.74	0.747	0.728	0.089	0.085	0.086	0.085	0.085	0.711	0.711	0.713	0.74	0.706	0.702	0.576	0.085	0.085	0.086	0.086	0.696	0.743	0.705	0.704	0.724	0.697	0.546	0.085	0.084	0.085	0.085	0.664	0.645	0.645	0.682	0.679	0.649	0.148	0.085	0.084	0.085	0.086	0.633	0.643	0.646
	22:59:22	37	0.65	0.726	0.731	0.739	0.747	0.728	0.089	0.085	0.086	0.085	0.085	0.71	0.712	0.713	0.74	0.706	0.703	0.568	0.086	0.085	0.086	0.086	0.698	0.745	0.704	0.706	0.724	0.696	0.556	0.085	0.084	0.085	0.086	0.662	0.646	0.647	0.68	0.678	0.652	0.171	0.086	0.084	0.085	0.086	0.631	0.644	0.647
	23:19:22	37	0.65	0.726	0.73	0.739	0.747	0.728	0.09	0.086	0.087	0.085	0.085	0.71	0.711	0.713	0.74	0.707	0.703	0.574	0.086	0.085	0.086	0.086	0.698	0.745	0.705	0.704	0.725	0.696	0.563	0.085	0.084	0.085	0.085	0.661	0.645	0.647	0.682	0.678	0.654	0.21	0.086	0.084	0.085	0.086	0.629	0.644	0.645
	23:39:22	37	0.649	0.726	0.73	0.739	0.75	0.73	0.092	0.085	0.086	0.085	0.085	0.711	0.709	0.713	0.74	0.708	0.706	0.585	0.086	0.085	0.086	0.086	0.701	0.744	0.706	0.704	0.725	0.698	0.563	0.085	0.084	0.085	0.086	0.657	0.646	0.648	0.681	0.679	0.652	0.221	0.086	0.084	0.085	0.087	0.629	0.641	0.647
	23:59:22	37	0.65	0.726	0.729	0.738	0.748	0.731	0.089	0.085	0.086	0.085	0.086	0.71	0.711	0.712	0.739	0.706	0.704	0.589	0.086	0.085	0.087	0.086	0.699	0.744	0.703	0.704	0.725	0.7	0.558	0.085	0.084	0.085	0.085	0.658	0.643	0.646	0.682	0.677	0.65	0.252	0.086	0.084	0.085	0.087	0.63	0.641	0.648
	1 day, 0:19:22	37	0.649	0.725	0.729	0.737	0.747	0.728	0.09	0.085	0.086	0.085	0.085	0.709	0.708	0.711	0.738	0.708	0.706	0.596	0.086	0.085	0.086	0.086	0.702	0.745	0.704	0.704	0.726	0.697	0.554	0.085	0.084	0.085	0.085	0.66	0.644	0.647	0.68	0.679	0.654	0.291	0.085	0.084	0.085	0.086	0.628	0.642	0.649
				ampicillin										AMPI										AMPI d6										AMPI d6										CIPRO d6
				500	400	200	100	50	25	12.5	6	0		500	400	200	100	50	25	12.5	6	0		500	400	200	100	50	25	12.5	6	0		500	400	200	100	50	25	12.5	6	0		6.4	3.2	1.6	0.8	0.4	0.2
	Time	T° Read 2:600	A11	B2	B3	B4	B5	B6	B7	B8	B9	B10	B11	C2	C3	C4	C5	C6	C7	C8	C9	C10	C11	D2	D3	D4	D5	D6	D7	D8	D9	D10	D11	E2	E3	E4	E5	E6	E7	E8	E9	E10	E11	F2	F3	F4	F5	F6	F7
	00:29:22	37	0.086	0.088	0.086	0.09	0.088	0.088	0.087	0.089	0.086	0.086	0.087	0.088	0.086	0.089	0.087	0.087	0.086	0.088	0.088	0.086	0.087	0.09	0.094	0.087	0.086	0.086	0.089	0.086	0.088	0.085	0.09	0.086	0.087	0.087	0.09	0.086	0.088	0.086	0.086	0.089	0.087	0.087	0.09	0.087	0.088	0.088	0.089
	00:59:22	37.1	0.087	0.088	0.086	0.089	0.088	0.087	0.087	0.089	0.086	0.086	0.087	0.088	0.087	0.089	0.087	0.087	0.086	0.087	0.088	0.086	0.087	0.09	0.086	0.087	0.086	0.086	0.089	0.087	0.088	0.085	0.09	0.086	0.087	0.087	0.09	0.086	0.088	0.087	0.086	0.089	0.087	0.087	0.09	0.086	0.088	0.087	0.089
	01:29:22	37.1	0.087	0.088	0.086	0.09	0.088	0.088	0.088	0.09	0.087	0.086	0.087	0.088	0.087	0.089	0.087	0.088	0.086	0.088	0.088	0.086	0.087	0.089	0.09	0.088	0.087	0.086	0.09	0.087	0.088	0.086	0.09	0.086	0.087	0.087	0.09	0.087	0.088	0.087	0.087	0.089	0.087	0.087	0.09	0.087	0.088	0.088	0.089
	01:59:22	37.1	0.087	0.088	0.086	0.09	0.088	0.088	0.088	0.09	0.087	0.086	0.087	0.088	0.086	0.089	0.086	0.087	0.086	0.087	0.088	0.086	0.086	0.089	0.092	0.087	0.086	0.086	0.089	0.087	0.088	0.086	0.09	0.086	0.086	0.086	0.09	0.086	0.088	0.087	0.087	0.09	0.087	0.087	0.09	0.087	0.088	0.088	0.089
	02:29:22	37	0.088	0.088	0.086	0.09	0.088	0.087	0.088	0.09	0.087	0.087	0.087	0.088	0.086	0.089	0.086	0.087	0.086	0.088	0.088	0.086	0.087	0.089	0.089	0.087	0.086	0.086	0.089	0.087	0.089	0.086	0.09	0.086	0.087	0.087	0.089	0.086	0.089	0.087	0.087	0.09	0.087	0.087	0.091	0.087	0.088	0.088	0.089
	02:59:22	37.1	0.088	0.088	0.086	0.09	0.088	0.088	0.088	0.09	0.087	0.086	0.087	0.088	0.086	0.089	0.086	0.087	0.086	0.088	0.088	0.087	0.087	0.089	0.092	0.087	0.086	0.086	0.09	0.087	0.089	0.087	0.09	0.086	0.087	0.086	0.09	0.086	0.089	0.088	0.088	0.09	0.087	0.087	0.091	0.087	0.088	0.088	0.09
	03:29:22	37	0.088	0.088	0.086	0.089	0.088	0.087	0.088	0.091	0.087	0.088	0.087	0.087	0.086	0.089	0.086	0.087	0.086	0.088	0.088	0.087	0.087	0.089	0.092	0.087	0.086	0.086	0.09	0.089	0.091	0.088	0.09	0.086	0.087	0.087	0.089	0.086	0.089	0.089	0.089	0.092	0.087	0.088	0.091	0.088	0.089	0.09	0.091
	03:59:22	37	0.088	0.088	0.086	0.089	0.088	0.088	0.088	0.091	0.088	0.089	0.087	0.088	0.086	0.089	0.086	0.087	0.086	0.089	0.09	0.089	0.087	0.088	0.086	0.087	0.086	0.086	0.09	0.092	0.094	0.091	0.091	0.085	0.087	0.087	0.089	0.086	0.089	0.091	0.093	0.095	0.087	0.088	0.092	0.089	0.09	0.091	0.093
	04:29:22	37.1	0.089	0.088	0.086	0.089	0.088	0.088	0.089	0.094	0.091	0.092	0.087	0.088	0.086	0.089	0.086	0.087	0.086	0.092	0.092	0.092	0.088	0.089	0.086	0.087	0.086	0.086	0.09	0.096	0.1	0.098	0.092	0.086	0.086	0.087	0.089	0.086	0.089	0.096	0.099	0.102	0.089	0.088	0.092	0.09	0.092	0.095	0.097
	04:59:22	37	0.089	0.088	0.086	0.09	0.088	0.088	0.089	0.096	0.095	0.098	0.088	0.088	0.086	0.089	0.086	0.087	0.087	0.095	0.098	0.099	0.088	0.088	0.086	0.087	0.086	0.086	0.09	0.097	0.108	0.112	0.093	0.085	0.086	0.086	0.089	0.086	0.089	0.097	0.108	0.114	0.091	0.088	0.092	0.092	0.097	0.102	0.106
	05:29:22	37	0.089	0.088	0.086	0.09	0.088	0.087	0.089	0.097	0.099	0.112	0.088	0.088	0.086	0.089	0.086	0.087	0.087	0.095	0.1	0.113	0.089	0.089	0.086	0.087	0.086	0.086	0.09	0.096	0.107	0.136	0.096	0.086	0.086	0.087	0.089	0.086	0.09	0.096	0.107	0.139	0.096	0.088	0.093	0.093	0.106	0.117	0.127
	05:59:22	37	0.089	0.088	0.086	0.09	0.088	0.088	0.09	0.097	0.096	0.139	0.089	0.088	0.086	0.089	0.086	0.087	0.088	0.095	0.098	0.141	0.089	0.089	0.086	0.087	0.086	0.086	0.091	0.094	0.106	0.176	0.102	0.086	0.086	0.087	0.089	0.086	0.09	0.095	0.105	0.179	0.11	0.088	0.093	0.095	0.121	0.144	0.159
	06:29:22	37	0.089	0.088	0.086	0.09	0.088	0.088	0.09	0.096	0.096	0.182	0.089	0.088	0.087	0.089	0.086	0.087	0.088	0.094	0.098	0.184	0.089	0.089	0.086	0.087	0.086	0.086	0.091	0.094	0.103	0.229	0.115	0.086	0.086	0.087	0.089	0.086	0.091	0.095	0.102	0.239	0.125	0.089	0.093	0.095	0.129	0.17	0.199
	06:59:22	37.1	0.089	0.088	0.086	0.089	0.09	0.087	0.089	0.096	0.095	0.236	0.088	0.088	0.086	0.089	0.086	0.087	0.087	0.093	0.097	0.235	0.089	0.088	0.086	0.087	0.086	0.085	0.091	0.093	0.101	0.286	0.133	0.085	0.086	0.087	0.089	0.086	0.09	0.094	0.101	0.282	0.155	0.088	0.093	0.095	0.129	0.206	0.251
	07:29:22	37.1	0.089	0.088	0.086	0.089	0.088	0.087	0.089	0.095	0.094	0.285	0.088	0.088	0.086	0.089	0.086	0.087	0.087	0.093	0.096	0.292	0.089	0.089	0.086	0.087	0.086	0.085	0.091	0.093	0.1	0.328	0.153	0.086	0.086	0.087	0.089	0.086	0.09	0.094	0.1	0.332	0.208	0.089	0.093	0.095	0.124	0.228	0.3
	07:59:22	37	0.09	0.088	0.086	0.089	0.088	0.088	0.089	0.095	0.093	0.331	0.088	0.088	0.086	0.089	0.086	0.087	0.087	0.093	0.096	0.344	0.089	0.089	0.086	0.087	0.086	0.086	0.091	0.093	0.1	0.378	0.189	0.086	0.086	0.087	0.09	0.086	0.09	0.093	0.099	0.384	0.269	0.089	0.093	0.095	0.118	0.249	0.363
	08:29:22	37	0.089	0.088	0.086	0.089	0.09	0.087	0.089	0.094	0.092	0.373	0.087	0.088	0.086	0.089	0.086	0.087	0.087	0.092	0.095	0.391	0.088	0.088	0.086	0.086	0.086	0.085	0.091	0.092	0.098	0.417	0.232	0.085	0.086	0.086	0.089	0.086	0.089	0.093	0.098	0.421	0.322	0.089	0.093	0.093	0.112	0.257	0.413
	08:59:22	37	0.089	0.088	0.086	0.089	0.088	0.087	0.089	0.094	0.092	0.411	0.088	0.088	0.086	0.089	0.086	0.087	0.087	0.092	0.095	0.426	0.088	0.089	0.086	0.087	0.086	0.085	0.091	0.092	0.098	0.454	0.273	0.086	0.086	0.086	0.089	0.086	0.09	0.093	0.097	0.457	0.379	0.088	0.093	0.093	0.108	0.286	0.453
	09:29:22	37	0.09	0.088	0.086	0.089	0.088	0.087	0.089	0.094	0.091	0.452	0.087	0.088	0.085	0.089	0.086	0.087	0.087	0.092	0.095	0.46	0.088	0.09	0.086	0.087	0.086	0.085	0.09	0.092	0.098	0.488	0.322	0.086	0.086	0.087	0.089	0.086	0.089	0.093	0.097	0.488	0.42	0.088	0.092	0.092	0.106	0.31	0.489
	09:59:22	37	0.089	0.088	0.086	0.089	0.088	0.087	0.089	0.094	0.091	0.482	0.087	0.088	0.086	0.088	0.086	0.087	0.086	0.091	0.095	0.492	0.088	0.089	0.086	0.087	0.086	0.085	0.09	0.092	0.097	0.512	0.365	0.085	0.086	0.086	0.089	0.086	0.09	0.092	0.096	0.515	0.452	0.088	0.092	0.092	0.108	0.329	0.521
	10:29:22	37	0.089	0.088	0.086	0.089	0.088	0.087	0.088	0.094	0.091	0.51	0.087	0.088	0.086	0.089	0.086	0.087	0.086	0.091	0.094	0.516	0.088	0.089	0.086	0.087	0.086	0.085	0.09	0.092	0.097	0.53	0.414	0.086	0.086	0.087	0.089	0.085	0.089	0.092	0.096	0.534	0.478	0.088	0.092	0.092	0.106	0.354	0.57
	10:59:22	37.1	0.089	0.088	0.086	0.089	0.088	0.087	0.089	0.094	0.091	0.531	0.087	0.088	0.085	0.089	0.086	0.087	0.087	0.091	0.094	0.537	0.088	0.089	0.086	0.087	0.086	0.085	0.091	0.092	0.097	0.545	0.452	0.086	0.086	0.087	0.089	0.086	0.089	0.092	0.096	0.55	0.502	0.088	0.092	0.092	0.106	0.379	0.647
	11:29:22	37	0.089	0.088	0.086	0.089	0.087	0.087	0.089	0.093	0.09	0.543	0.087	0.088	0.085	0.089	0.086	0.086	0.086	0.091	0.094	0.544	0.087	0.088	0.086	0.087	0.086	0.085	0.09	0.091	0.096	0.558	0.484	0.085	0.086	0.086	0.089	0.086	0.089	0.092	0.095	0.562	0.52	0.088	0.092	0.091	0.106	0.413	0.672
	11:59:22	37	0.089	0.088	0.086	0.089	0.089	0.088	0.088	0.094	0.09	0.557	0.087	0.088	0.085	0.089	0.086	0.087	0.086	0.091	0.094	0.564	0.087	0.089	0.086	0.087	0.086	0.085	0.09	0.091	0.096	0.571	0.517	0.086	0.086	0.086	0.089	0.086	0.089	0.092	0.095	0.575	0.536	0.088	0.092	0.091	0.104	0.435	0.66
	12:29:22	37	0.089	0.088	0.086	0.089	0.088	0.088	0.089	0.094	0.09	0.563	0.087	0.088	0.086	0.089	0.086	0.087	0.086	0.091	0.094	0.571	0.088	0.089	0.087	0.087	0.086	0.085	0.09	0.091	0.096	0.579	0.536	0.086	0.086	0.087	0.089	0.085	0.089	0.092	0.094	0.586	0.543	0.088	0.092	0.091	0.105	0.451	0.708
	12:59:22	37	0.089	0.088	0.086	0.089	0.09	0.087	0.089	0.093	0.09	0.57	0.087	0.088	0.085	0.089	0.086	0.087	0.087	0.091	0.094	0.578	0.087	0.089	0.087	0.087	0.086	0.085	0.09	0.091	0.095	0.586	0.55	0.086	0.086	0.087	0.089	0.085	0.089	0.091	0.094	0.592	0.557	0.088	0.092	0.091	0.105	0.468	0.719
	13:29:22	37	0.089	0.088	0.086	0.089	0.09	0.087	0.088	0.094	0.089	0.577	0.087	0.088	0.085	0.089	0.086	0.087	0.086	0.09	0.095	0.594	0.087	0.09	0.087	0.087	0.086	0.085	0.09	0.091	0.095	0.594	0.56	0.085	0.086	0.087	0.089	0.085	0.089	0.091	0.094	0.598	0.563	0.088	0.092	0.091	0.106	0.48	0.72
	13:59:22	37	0.089	0.088	0.086	0.089	0.088	0.087	0.088	0.093	0.089	0.596	0.087	0.088	0.086	0.088	0.086	0.087	0.086	0.09	0.097	0.613	0.087	0.089	0.086	0.087	0.086	0.085	0.09	0.091	0.095	0.594	0.569	0.085	0.086	0.086	0.089	0.085	0.089	0.091	0.094	0.612	0.566	0.088	0.092	0.091	0.109	0.488	0.718
	14:29:22	37	0.089	0.088	0.086	0.089	0.089	0.087	0.088	0.093	0.089	0.626	0.087	0.088	0.085	0.089	0.086	0.086	0.086	0.09	0.101	0.642	0.087	0.089	0.086	0.087	0.086	0.085	0.09	0.091	0.096	0.592	0.574	0.085	0.086	0.086	0.089	0.085	0.089	0.091	0.094	0.61	0.568	0.087	0.092	0.091	0.114	0.495	0.709
	14:59:22	37	0.089	0.088	0.086	0.089	0.09	0.087	0.088	0.093	0.089	0.665	0.087	0.088	0.085	0.089	0.086	0.087	0.087	0.091	0.11	0.663	0.087	0.089	0.086	0.087	0.086	0.085	0.09	0.091	0.097	0.587	0.575	0.085	0.086	0.086	0.089	0.086	0.089	0.091	0.094	0.6	0.569	0.088	0.092	0.091	0.124	0.501	0.69
	15:29:22	37	0.089	0.088	0.086	0.089	0.089	0.087	0.088	0.093	0.089	0.698	0.087	0.088	0.086	0.089	0.086	0.087	0.086	0.091	0.125	0.699	0.087	0.089	0.086	0.087	0.086	0.085	0.09	0.091	0.099	0.583	0.578	0.086	0.086	0.086	0.089	0.086	0.089	0.091	0.094	0.594	0.567	0.087	0.092	0.091	0.14	0.507	0.684
	15:59:22	37	0.089	0.088	0.086	0.089	0.089	0.087	0.088	0.093	0.089	0.717	0.087	0.087	0.085	0.089	0.086	0.087	0.086	0.09	0.154	0.74	0.087	0.088	0.086	0.087	0.086	0.085	0.09	0.09	0.105	0.624	0.578	0.085	0.086	0.087	0.089	0.086	0.089	0.091	0.094	0.605	0.584	0.087	0.092	0.09	0.16	0.51	0.674
	16:29:22	37	0.089	0.088	0.086	0.089	0.09	0.087	0.088	0.093	0.089	0.725	0.087	0.088	0.085	0.089	0.086	0.086	0.086	0.09	0.191	0.762	0.087	0.089	0.086	0.087	0.086	0.085	0.09	0.09	0.113	0.636	0.574	0.085	0.086	0.086	0.089	0.086	0.089	0.091	0.095	0.612	0.622	0.087	0.091	0.09	0.201	0.514	0.665
	16:59:22	37	0.089	0.088	0.086	0.089	0.089	0.087	0.088	0.093	0.088	0.732	0.086	0.087	0.086	0.088	0.086	0.086	0.086	0.09	0.229	0.768	0.087	0.089	0.086	0.087	0.085	0.085	0.09	0.09	0.127	0.642	0.571	0.085	0.086	0.086	0.088	0.085	0.088	0.091	0.097	0.617	0.669	0.087	0.091	0.09	0.219	0.517	0.658
	17:29:22	37	0.089	0.088	0.086	0.089	0.09	0.088	0.088	0.093	0.089	0.738	0.087	0.088	0.085	0.089	0.086	0.087	0.086	0.09	0.279	0.774	0.087	0.09	0.086	0.087	0.086	0.085	0.09	0.09	0.153	0.645	0.572	0.086	0.086	0.087	0.089	0.085	0.089	0.091	0.101	0.621	0.706	0.088	0.092	0.09	0.255	0.519	0.655
	17:59:22	37	0.089	0.088	0.086	0.089	0.089	0.087	0.088	0.093	0.088	0.747	0.086	0.087	0.085	0.089	0.086	0.086	0.086	0.09	0.322	0.773	0.087	0.089	0.086	0.087	0.086	0.085	0.09	0.09	0.184	0.647	0.567	0.085	0.086	0.086	0.089	0.085	0.088	0.091	0.108	0.625	0.731	0.088	0.091	0.09	0.296	0.52	0.659
	18:29:22	37	0.089	0.088	0.086	0.089	0.09	0.087	0.088	0.093	0.088	0.75	0.086	0.087	0.086	0.088	0.086	0.086	0.086	0.09	0.355	0.773	0.086	0.089	0.086	0.087	0.086	0.085	0.09	0.09	0.226	0.646	0.563	0.085	0.086	0.086	0.089	0.085	0.089	0.091	0.119	0.626	0.746	0.087	0.091	0.09	0.339	0.521	0.658
	18:59:22	37	0.089	0.088	0.086	0.089	0.089	0.087	0.088	0.093	0.088	0.754	0.087	0.088	0.085	0.089	0.086	0.086	0.086	0.09	0.382	0.775	0.087	0.088	0.086	0.087	0.086	0.085	0.09	0.09	0.265	0.645	0.559	0.086	0.086	0.086	0.089	0.085	0.089	0.091	0.138	0.627	0.758	0.087	0.091	0.09	0.373	0.52	0.658
	19:29:22	37	0.089	0.088	0.086	0.089	0.089	0.087	0.088	0.093	0.089	0.761	0.087	0.088	0.085	0.089	0.086	0.087	0.086	0.09	0.404	0.774	0.087	0.088	0.086	0.087	0.086	0.085	0.09	0.09	0.288	0.641	0.554	0.085	0.086	0.086	0.089	0.085	0.089	0.091	0.161	0.627	0.757	0.087	0.091	0.09	0.405	0.52	0.659
	19:59:22	37	0.089	0.088	0.086	0.089	0.089	0.087	0.088	0.093	0.088	0.764	0.086	0.087	0.085	0.088	0.086	0.086	0.086	0.089	0.421	0.774	0.086	0.089	0.086	0.087	0.085	0.085	0.089	0.09	0.321	0.639	0.55	0.085	0.086	0.086	0.089	0.085	0.089	0.091	0.193	0.622	0.757	0.087	0.091	0.09	0.428	0.518	0.653
	20:29:22	37	0.089	0.088	0.086	0.089	0.089	0.087	0.088	0.093	0.089	0.763	0.087	0.088	0.085	0.089	0.086	0.087	0.086	0.09	0.429	0.782	0.087	0.089	0.086	0.087	0.086	0.085	0.09	0.09	0.352	0.639	0.548	0.085	0.086	0.086	0.089	0.086	0.089	0.09	0.238	0.624	0.756	0.087	0.091	0.09	0.451	0.518	0.655
	20:59:22	37	0.089	0.088	0.086	0.089	0.089	0.087	0.088	0.092	0.088	0.765	0.086	0.087	0.085	0.088	0.086	0.086	0.086	0.089	0.434	0.772	0.086	0.089	0.086	0.087	0.086	0.085	0.09	0.09	0.38	0.64	0.545	0.085	0.086	0.086	0.089	0.085	0.089	0.09	0.282	0.624	0.745	0.087	0.091	0.09	0.467	0.521	0.655
	21:29:22	37	0.089	0.088	0.086	0.089	0.089	0.087	0.088	0.093	0.088	0.766	0.087	0.088	0.085	0.088	0.086	0.087	0.086	0.09	0.438	0.774	0.086	0.089	0.086	0.087	0.086	0.085	0.09	0.09	0.405	0.642	0.541	0.085	0.086	0.086	0.089	0.085	0.089	0.09	0.304	0.624	0.74	0.087	0.091	0.09	0.485	0.523	0.656
	21:59:22	37.1	0.089	0.088	0.086	0.089	0.089	0.087	0.088	0.093	0.088	0.769	0.086	0.087	0.085	0.088	0.086	0.086	0.086	0.09	0.448	0.774	0.086	0.089	0.086	0.087	0.086	0.085	0.09	0.09	0.425	0.642	0.538	0.085	0.086	0.086	0.089	0.085	0.089	0.09	0.341	0.623	0.735	0.087	0.091	0.09	0.488	0.525	0.655
	22:29:22	37	0.089	0.088	0.086	0.089	0.089	0.087	0.088	0.093	0.088	0.773	0.086	0.088	0.085	0.089	0.086	0.087	0.086	0.09	0.469	0.774	0.086	0.09	0.086	0.087	0.086	0.085	0.09	0.09	0.445	0.641	0.538	0.086	0.086	0.086	0.089	0.085	0.089	0.09	0.36	0.626	0.734	0.087	0.091	0.09	0.494	0.528	0.654
	22:59:22	37	0.089	0.088	0.086	0.089	0.089	0.087	0.088	0.092	0.088	0.771	0.086	0.087	0.085	0.088	0.086	0.086	0.086	0.09	0.472	0.775	0.086	0.089	0.086	0.087	0.085	0.085	0.089	0.09	0.458	0.641	0.538	0.085	0.086	0.086	0.089	0.085	0.089	0.09	0.382	0.624	0.734	0.087	0.091	0.09	0.5	0.529	0.653
	23:29:22	37	0.089	0.089	0.086	0.089	0.089	0.087	0.088	0.093	0.088	0.773	0.087	0.088	0.085	0.089	0.086	0.087	0.086	0.09	0.459	0.765	0.087	0.09	0.086	0.087	0.086	0.086	0.09	0.09	0.458	0.64	0.535	0.086	0.086	0.087	0.089	0.085	0.089	0.091	0.406	0.624	0.742	0.088	0.091	0.09	0.505	0.535	0.652
	23:59:22	37	0.089	0.088	0.086	0.089	0.089	0.087	0.088	0.093	0.088	0.772	0.086	0.088	0.085	0.089	0.086	0.087	0.086	0.089	0.435	0.769	0.087	0.089	0.086	0.087	0.086	0.085	0.09	0.09	0.466	0.639	0.536	0.086	0.086	0.086	0.089	0.085	0.089	0.09	0.419	0.624	0.745	0.087	0.091	0.09	0.515	0.535	0.654
	1 day, 0:29:22	37.1	0.089	0.088	0.086	0.089	0.09	0.087	0.088	0.093	0.088	0.776	0.087	0.088	0.085	0.089	0.086	0.087	0.086	0.09	0.408	0.758	0.087	0.089	0.086	0.087	0.086	0.085	0.09	0.09	0.485	0.635	0.537	0.086	0.086	0.087	0.089	0.085	0.089	0.091	0.428	0.623	0.747	0.088	0.091	0.091	0.519	0.536	0.653
[truncated: 24 more columns]

## Sheet: Fig 1 
Ampicillin											pH4.4
	EXP 1	EXP 2	EXP 3	AVG	STDEV						EXP1	EXP2	EXP3	EXP4	EXP5	avg
0	7.68574	7.39493	7.1901	7.42359	0.249058					0	7.25527		7.30103	8.43548	8.57574	7.27815	0.711227
1	5.9136	5.23856	5.70216	5.61811	0.345279					1	7.64345	7.57978	7.61162	8.15141	6.89509	7.61162	0.447371
2	4.56733	4.74708		4.65721	0.127099					2	7.91908	7.76343	7.84125	7.37247	5.73908	7.84125	0.912285
3	3.98182	5.05	5.48189	4.83791	0.772199					4	8.19312	8.17898	8.18605	6.63436	6.04767	8.18605	1.03165
4	4.08911	2.87018	3.90478	3.62136	0.657032					6	7.36173	8	7.68086	5.84261		7.2213	0.955352
5	4.0592	2.15051	3.32173	3.17715	0.962519					10	7.23484	8.002	7.47227	6.1204	6.32345	7.11	0.79198
6	4.10392	2.43753	3.88228	3.47458	0.904921
24	3.34901	2.40081	1.24816	2.33266	1.05208						pH3.5
											EXP1	EXP2	EXP3	EXP4		avg
										0	7.86134	7.38021	8.43548	8.57574		8.06319	0.550305
Ciprofloxacin										1	6.97004	2.47712	6.57938	6.89509		5.73041	2.17545
Time	EXP 1	EXP 2	EXP 3	EXP4	AVG	STDEV				2	6.54818	2.72428	3.53914	5.73908		4.63767	1.80102
0	7.30103	7.30103	8.76497	7.15051	7.62939	0.760373				4	5.92082	3.49831	3.2999	6.04767		4.69168	1.49562
1	4.01158	4.01158	5.93297	5.19011	4.78656	0.944862				6	6.05436	2.48629		5.84261		4.79442	2.0017
2	3.17502	3.17501	5.0105	4.93618	4.07418	1.03871				10	5.88461	1.53522	2	5.0014		3.60531	2.16075
4	2.78886	2.78886	5.16419	4.22336	3.74132	1.16494
6	3.28829	3.28829	4.86842	3.42255	3.71689	0.770293					pH3.0
12	3.14892	3.07631	3.5594	3.22188	3.25163	0.213616					EXP1	EXP2	EXP3	EXP4
24						#DIV/0!				0	7.86629	8.57574	8.22101			8.22101	0.501658
										1	5.47227	6.02825	5.75026			5.75026	0.393139
										2	4.96692	4.54454	4.75573			4.75573	0.298672
Hydrogenperoxide										4	3.97004	4.17214	4.07109			4.07109	0.142912
	EXP 1	exp2	exp3							6	3.4624	4.21359	3.83799			3.838	0.531175
0	7.55831	7.62	8.76497		7.98109	0.679557				10	1	1.23234	1.11617			1.11617	0.164289
1	4.91628	4.69306	5.0105		4.87328	0.163028
2	3.87737	3.69306	3.86842		3.81295	0.103925					pH2.6
3	1	4.24005	2.5594		2.59982	1.6204					EXP1	EXP2	EXP3	avg
4	0.884607	2	1		1.29487	0.613381				0	7.45121	7.30103	8.716	8.00852	1.00054
5	0.653213	1	3		1.55107	1.26673				1	7.04532	7.01284	0.1	4.71939	4.00054
8	3.3	5.22587	4		4.17529	0.974827				2	6.83885	6.81954	0.1	4.58613	3.88512
										4	6.99564	7.02938	0.1	4.70834	3.99097
										6	6.4216	6.36922	0.1	4.29694	3.63475
PolymixynB										8	0.5	0.8	0.1	0.466667	0.351188
	EXP1	EXP2	EXP3
0	3.74036	3.62839	3.76288		3.71054	0.0720346
0.5	3.29557	3.49831	3.43106		3.40831	0.103268
1	2.23679	1.96614	2.34767		2.18353	0.196261
3	2.47712	1.61455	1.94141		2.01102	0.435482
4	1.57014	1.43136	1.31833		1.43994	0.126126
6	3.53991	1.06446	2.20372		2.26936	1.23903
8	4.46613	2.11837	2.23375		2.93942	1.32343
9	3.89912	2.16953	2.21831		2.76232	0.9848
Dypirydyl
	EXP1
	30mM	25mM	20mM	15mM	10mM	1mM	0
0	8.31217	8.31217	8.31217	8.31217	8.31217	8.31217	8.31217
2	0	3.77815	7.20069	8.06213	7.80275	8.44129	8.50377
4	0	0	6.90081	7.84619	7.78406	8.54792	8.51145
8	0	0	6.40438	7.92797	7.89528	8.50116	8.47136
EXP2
	30mM	25mM	20mM	15mM	10mM	1mM	0
0	7.80047	7.40317	7.42141	7.21712	7.80047	7.80047	7.80047
2	4.71538	3.50151	7.01632	7.00214	7.10034	8.24573	8.42062
5	0	0	6.8126	7.10819	7.3039	8.40137	8.39203
8	0	0	6.58274	7.26128	7.40137	7.66076	8.31633
EXP3
	30mM	25mM	20mM	15mM	10mM	1mM	0
0	7.49006	7.49006	7.49006	7.49006	7.49006	7.49006	7.49006
2	3.89276	3.58364	7.03618	7.00214	7.1233	8.24573	8.42062
5	0	0	6.17883	7.11021	7.1132	8.40137	8.39203
8	0	0	6.2382	7.03611	7.31248	8.57078	8.65345
AVG
0	7.86757	7.73514	7.74122	7.67312	7.86757	7.86757	7.86757
2	2.86938	3.6211	7.0844	7.35547	7.34213	8.31092	8.44834
5	0	0	6.63075	7.35487	7.40039	8.45022	8.43184
8	0	0	6.40844	7.40845	7.53638	8.24423	8.48038
STDEV	0.41514	0.501612	0.495652	0.570012	0.41514	0.41514	0.41514
	2.51876	0.142073	0.101199	0.611985	0.39907	0.112904	0.0480084
	0	0	0.393851	0.425502	0.345681	0.0846066	0.0689457
	0	0	0.17231	0.463784	0.31398	0.506502	0.168741

## Sheet: Fig 2
A. Ampicillin	Time	EXP 1	EXP 2	EXP 3	avg	SEM			D. Ampicillin colonies		initial culture	AVG	Stdev
Log cfu/mL	0	7.02119	6.95424	7	6.99181	0.0342165			Log cfu/mL		0	7	0.301277
	7	3.44716	3.51851	3.63347	3.53305	0.0940016					2	3.69897	0.877784
	25	7.96379	8.04139	8.0607	8.02196	0.0512945					6	3.17609	0.64232
	28	7.17026	7.20412	7.22272	7.19903	0.0265948						Colony #1 AVG	Stdev		Colony#2 avg	stdev		Colony#3 avg	stdev
	30	4.90309	4.77815	4.69897	4.7934	0.102911					10	7.27875	0.2		7.62325	0.2		7.71181	0.2
	32	3.60206	3.57978	3	3.39395	0.341351					12	5.25527	0.5		4	0.5		5.75967	0.5
	50	7.90309	7.8451	8.14613	7.96477	0.159713					16	4.92942	0.5		4.41497	0.5		4	0.5
	53	6.90849	6.94939	6.94939	6.93576	0.0236165
	55	3.77815	3.30103	3.62325	3.56748	0.243401
	57	3.14613	2.8451	3.17609	3.05577	0.183063
B. Hydrogen Peroxide
Log cfu/mL		EXP 1	EXP 2	EXP 3	EXP4	AVG	SEM		E. Hydrogen Peroxie		initial culture
	0	7.53368	7.71938	7.29475	7.81891	7.59168	0.230561		Log cfu/mL	0	7.53368	0.151905
	1	4.40137	4.11985	5.00192	4.329	4.46304	0.378566			2	4.18543	0.937312
	2	4.18543	4.0123	4.34592	4.29848	4.21053	0.148312			4	4.29632	1.04633
	4	4.29632	4.43194	3.93218	4.11837	4.19471	0.217066			6	4.53959	0.881787
	6	4.53959	5.01125	4.20195	4.2957	4.51212	0.361905				Colony#1 avg	stdev		Colony #2 Avg	Stdev		Colony#3 Avg	Stdev
						#DIV/0!	#DIV/0!			10	7.45424	0.151905		7.91285	0.151905		7.65052	0.151905
	10	7.45424	7.91184	7.08761	7.67292	7.53165	0.350076			12	4.20184	0.837312		3.09183	0.837312		4.13004	0.737312
	12	4.20184	4.01295	4.6539	4.17628	4.26124	0.27482			14	3.86369	0.904633		3.37182	0.904633		3.58314	0.704633
	14	3.86369	3.55178	4.12982	3.6159	3.7903	0.26329			16	3.71945	0.7865		3.0123	0.7865		3.59772	0.865
	16	3.71945	3.3298	3.90762	3.67392	3.6577	0.24087
									F. pH
C. pH		EXP 1	EXP 2	EXP 3	AVG	SEM			Log cfu/mL	0	6.65753	0.939847
Log cfu/mL	0	7.2848	7.73239	6.934	7.31707	0.400173				2	2.91558	0.838989
	1	4.10152	4.44715	3.9485	4.16572	0.25545				6	3.09621	0.508864
	2	2.82867	3.10183	2.39856	2.77635	0.354542					Colony#1 avg	stdev		Colony #2 Avg	Stdev		Colony#3 Avg	Stdev
	4	2.07018	2.5639	1.9578	2.19729	0.322424				10	6.60206	0.939847		5.28275	0.739847		8.01228	0.739847
	8	1.80103	2.122	1.67091	1.86465	0.232174				12	2.59476	0.838989		2.92164	0.638989		1.67117	0.638989
										16	3.08039	0.508864		2.12733	0.508864		2.71234	0.508864
	12	7.51671	7.76343	7.02119	7.43378	0.378006
	14	3.10152	4.25527	2.867	3.40793	0.74313
	16	1.80103	1.984	1.392	1.72568	0.303108
	18	1.6	1.41084	1.9137	1.64151	0.253987

## Sheet: Fig 3
Single deletions growth
	WT				relBE				vapBC				relE-3				relE-5				sehAB				shpAB
	0.083	0.081	0.082	0.001	0.083	0.08	0.0815	0.0015	0.082	0.083	0.0825	0.0005	0.085	0.083	0.084	0.001	0.081	0.082	0.0815	0.0005	0.083	0.083	0.083	0	0.082	0.082	0.082	0
	0.084	0.083	0.0835	0.0005	0.083	0.081	0.082	0.001	0.082	0.083	0.0825	0.0005	0.084	0.083	0.0835	0.0005	0.081	0.082	0.0815	0.0005	0.083	0.084	0.0835	0.0005	0.082	0.083	0.0825	0.0005
	0.084	0.084	0.084	0	0.083	0.081	0.082	0.001	0.082	0.083	0.0825	0.0005	0.085	0.083	0.084	0.001	0.082	0.083	0.0825	0.0005	0.083	0.084	0.0835	0.0005	0.083	0.083	0.083	0
	0.085	0.084	0.0845	0.0005	0.084	0.081	0.0825	0.0015	0.082	0.083	0.0825	0.0005	0.084	0.083	0.0835	0.0005	0.082	0.083	0.0825	0.0005	0.084	0.084	0.084	0	0.083	0.083	0.083	0
	0.085	0.085	0.085	0	0.084	0.081	0.0825	0.0015	0.083	0.083	0.083	0	0.084	0.083	0.0835	0.0005	0.082	0.083	0.0825	0.0005	0.084	0.085	0.0845	0.0005	0.083	0.083	0.083	0
	0.087	0.086	0.0865	0.0005	0.085	0.082	0.0835	0.0015	0.083	0.084	0.0835	0.0005	0.085	0.083	0.084	0.001	0.083	0.084	0.0835	0.0005	0.085	0.085	0.085	0	0.084	0.084	0.084	0
	0.088	0.087	0.0875	0.0005	0.086	0.084	0.085	0.001	0.084	0.085	0.0845	0.0005	0.086	0.085	0.0855	0.0005	0.084	0.084	0.084	0	0.085	0.086	0.0855	0.0005	0.084	0.085	0.0845	0.0005
	0.091	0.089	0.09	0.001	0.087	0.085	0.086	0.001	0.085	0.085	0.085	0	0.087	0.086	0.0865	0.0005	0.085	0.085	0.085	0	0.087	0.087	0.087	1.69967e-17	0.086	0.086	0.086	1.69967e-17
	0.095	0.093	0.094	0.001	0.089	0.086	0.0875	0.0015	0.086	0.087	0.0865	0.0005	0.088	0.087	0.0875	0.0005	0.086	0.087	0.0865	0.0005	0.088	0.088	0.088	1.69967e-17	0.087	0.088	0.0875	0.0005
	0.101	0.099	0.1	0.001	0.092	0.09	0.091	0.001	0.088	0.089	0.0885	0.0005	0.091	0.089	0.09	0.001	0.089	0.091	0.09	0.001	0.09	0.091	0.0905	0.0005	0.09	0.091	0.0905	0.0005
	0.11	0.108	0.109	0.001	0.097	0.095	0.096	0.001	0.091	0.092	0.0915	0.0005	0.094	0.093	0.0935	0.0005	0.093	0.095	0.094	0.001	0.094	0.094	0.094	1.69967e-17	0.094	0.095	0.0945	0.0005
	0.124	0.122	0.123	0.001	0.104	0.102	0.103	0.001	0.096	0.097	0.0965	0.0005	0.099	0.098	0.0985	0.0005	0.1	0.101	0.1005	0.0005	0.099	0.1	0.0995	0.0005	0.1	0.1	0.1	1.69967e-17
	0.144	0.141	0.1425	0.0015	0.113	0.111	0.112	0.001	0.102	0.103	0.1025	0.0005	0.106	0.106	0.106	0	0.108	0.11	0.109	0.001	0.106	0.107	0.1065	0.0005	0.107	0.109	0.108	0.001
	0.166	0.163	0.1645	0.0015	0.125	0.123	0.124	0.001	0.111	0.112	0.1115	0.0005	0.116	0.116	0.116	0	0.119	0.122	0.1205	0.0015	0.116	0.117	0.1165	0.0005	0.118	0.119	0.1185	0.0005
	0.21	0.202	0.206	0.004	0.141	0.138	0.1395	0.0015	0.123	0.123	0.123	0	0.13	0.129	0.1295	0.0005	0.133	0.138	0.1355	0.0025	0.13	0.131	0.1305	0.0005	0.132	0.134	0.133	0.001
	0.259	0.245	0.252	0.007	0.155	0.151	0.153	0.002	0.139	0.138	0.1385	0.0005	0.145	0.146	0.1455	0.0005	0.155	0.158	0.1565	0.0015	0.147	0.144	0.1455	0.0015	0.146	0.151	0.1485	0.0025
	0.278	0.27	0.274	0.004	0.201	0.19	0.1955	0.0055	0.156	0.152	0.154	0.002	0.16	0.164	0.162	0.002	0.182	0.181	0.1815	0.0005	0.166	0.17	0.168	0.002	0.173	0.175	0.174	0.001
	0.289	0.284	0.2865	0.0025	0.23	0.227	0.2285	0.0015	0.195	0.197	0.196	0.001	0.193	0.203	0.198	0.005	0.221	0.235	0.228	0.007	0.208	0.21	0.209	0.001	0.21	0.228	0.219	0.009
	0.296	0.3	0.298	0.002	0.26	0.26	0.26	0	0.24	0.226	0.233	0.007	0.234	0.252	0.243	0.009	0.262	0.264	0.263	0.001	0.256	0.247	0.2515	0.0045	0.253	0.258	0.2555	0.0025
	0.323	0.323	0.323	0	0.296	0.3	0.298	0.002	0.269	0.255	0.262	0.007	0.274	0.279	0.2765	0.0025	0.285	0.302	0.2935	0.0085	0.281	0.284	0.2825	0.0015	0.28	0.299	0.2895	0.0095
	0.346	0.341	0.3435	0.0025	0.329	0.336	0.3325	0.0035	0.312	0.294	0.303	0.009	0.307	0.308	0.3075	0.0005	0.322	0.334	0.328	0.006	0.316	0.304	0.31	0.006	0.315	0.326	0.3205	0.0055
	0.361	0.36	0.3605	0.0005	0.341	0.384	0.3625	0.0215	0.364	0.325	0.3445	0.0195	0.331	0.342	0.3365	0.0055	0.352	0.356	0.354	0.002	0.347	0.336	0.3415	0.0055	0.33	0.333	0.3315	0.0015
	0.382	0.386	0.384	0.002	0.4	0.444	0.422	0.022	0.404	0.344	0.374	0.03	0.353	0.363	0.358	0.005	0.368	0.39	0.379	0.011	0.358	0.348	0.353	0.005	0.361	0.368	0.3645	0.0035
	0.392	0.392	0.392	6.7987e-17	0.446	0.442	0.444	0.002	0.445	0.386	0.4155	0.0295	0.386	0.397	0.3915	0.0055	0.385	0.401	0.393	0.008	0.387	0.38	0.3835	0.0035	0.38	0.389	0.3845	0.0045
	0.403	0.404	0.4035	0.0005	0.469	0.458	0.4635	0.0055	0.455	0.431	0.443	0.012	0.388	0.448	0.418	0.03	0.412	0.424	0.418	0.006	0.399	0.405	0.402	0.003	0.404	0.413	0.4085	0.0045
	0.408	0.408	0.408	0	0.474	0.461	0.4675	0.0065	0.496	0.45	0.473	0.023	0.419	0.504	0.4615	0.0425	0.42	0.44	0.43	0.01	0.435	0.411	0.423	0.012	0.413	0.446	0.4295	0.0165
	0.416	0.416	0.416	0	0.486	0.486	0.486	0	0.491	0.503	0.497	0.006	0.455	0.533	0.494	0.039	0.421	0.469	0.445	0.024	0.491	0.427	0.459	0.032	0.419	0.499	0.459	0.04
	0.419	0.416	0.4175	0.0015	0.499	0.499	0.499	6.7987e-17	0.466	0.517	0.4915	0.0255	0.47	0.524	0.497	0.027	0.436	0.496	0.466	0.03	0.515	0.422	0.4685	0.0465	0.434	0.515	0.4745	0.0405
	0.419	0.418	0.4185	0.0005	0.48	0.5	0.49	0.01	0.496	0.502	0.499	0.003	0.486	0.526	0.506	0.02	0.456	0.494	0.475	0.019	0.497	0.429	0.463	0.034	0.45	0.52	0.485	0.035
	0.417	0.419	0.418	0.001	0.46	0.495	0.4775	0.0175	0.497	0.469	0.483	0.014	0.475	0.526	0.5005	0.0255	0.462	0.488	0.475	0.013	0.491	0.443	0.467	0.024	0.462	0.525	0.4935	0.0315
	0.417	0.424	0.4205	0.0035	0.452	0.495	0.4735	0.0215	0.51	0.458	0.484	0.026	0.467	0.513	0.49	0.023	0.469	0.492	0.4805	0.0115	0.494	0.461	0.4775	0.0165	0.483	0.54	0.5115	0.0285
	0.416	0.427	0.4215	0.0055	0.461	0.481	0.471	0.01	0.487	0.448	0.4675	0.0195	0.46	0.498	0.479	0.019	0.47	0.505	0.4875	0.0175	0.522	0.468	0.495	0.027	0.485	0.521	0.503	0.018
	0.425	0.432	0.4285	0.0035	0.487	0.473	0.48	0.007	0.475	0.46	0.4675	0.0075	0.482	0.529	0.5055	0.0235	0.475	0.511	0.493	0.018	0.542	0.475	0.5085	0.0335	0.504	0.545	0.5245	0.0205
	0.449	0.463	0.456	0.007	0.49	0.47	0.48	0.01	0.494	0.474	0.484	0.01	0.503	0.549	0.526	0.023	0.493	0.517	0.505	0.012	0.542	0.51	0.526	0.016	0.539	0.558	0.5485	0.0095
	0.493	0.521	0.507	0.014	0.502	0.48	0.491	0.011	0.497	0.481	0.489	0.008	0.524	0.565	0.5445	0.0205	0.52	0.526	0.523	0.003	0.538	0.537	0.5375	0.0005	0.569	0.564	0.5665	0.0025
	0.52	0.552	0.536	0.016	0.513	0.502	0.5075	0.0055	0.493	0.497	0.495	0.002	0.555	0.57	0.5625	0.0075	0.543	0.546	0.5445	0.0015	0.548	0.557	0.5525	0.0045	0.578	0.572	0.575	0.003
	0.532	0.566	0.549	0.017	0.517	0.516	0.5165	0.0005	0.5	0.518	0.509	0.009	0.581	0.575	0.578	0.003	0.553	0.558	0.5555	0.0025	0.56	0.571	0.5655	0.0055	0.581	0.581	0.581	0
	0.539	0.571	0.555	0.016	0.517	0.521	0.519	0.002	0.513	0.526	0.5195	0.0065	0.587	0.579	0.583	0.004	0.54	0.556	0.548	0.008	0.569	0.566	0.5675	0.0015	0.567	0.582	0.5745	0.0075
	0.547	0.578	0.5625	0.0155	0.524	0.528	0.526	0.002	0.517	0.534	0.5255	0.0085	0.591	0.584	0.5875	0.0035	0.543	0.555	0.549	0.006	0.577	0.57	0.5735	0.0035	0.57	0.586	0.578	0.008
	0.554	0.58	0.567	0.013	0.536	0.539	0.5375	0.0015	0.52	0.539	0.5295	0.0095	0.594	0.587	0.5905	0.0035	0.555	0.554	0.5545	0.0005	0.584	0.574	0.579	0.005	0.57	0.59	0.58	0.01
	0.558	0.581	0.5695	0.0115	0.549	0.544	0.5465	0.0025	0.523	0.544	0.5335	0.0105	0.588	0.582	0.585	0.003	0.56	0.557	0.5585	0.0015	0.581	0.573	0.577	0.004	0.568	0.585	0.5765	0.0085
	0.562	0.58	0.571	0.009	0.557	0.555	0.556	0.001	0.531	0.555	0.543	0.012	0.587	0.583	0.585	0.002	0.569	0.568	0.5685	0.0005	0.582	0.577	0.5795	0.0025	0.571	0.584	0.5775	0.0065
	0.559	0.578	0.5685	0.0095	0.557	0.557	0.557	0	0.542	0.564	0.553	0.011	0.588	0.587	0.5875	0.0005	0.574	0.574	0.574	0	0.584	0.582	0.583	0.001	0.576	0.585	0.5805	0.0045
	0.554	0.574	0.564	0.01	0.558	0.556	0.557	0.001	0.55	0.565	0.5575	0.0075	0.589	0.585	0.587	0.002	0.577	0.576	0.5765	0.0005	0.584	0.582	0.583	0.001	0.574	0.585	0.5795	0.0055
	0.55	0.569	0.5595	0.0095	0.558	0.555	0.5565	0.0015	0.554	0.567	0.5605	0.0065	0.591	0.585	0.588	0.003	0.576	0.579	0.5775	0.0015	0.585	0.582	0.5835	0.0015	0.576	0.593	0.5845	0.0085
	0.547	0.562	0.5545	0.0075	0.557	0.558	0.5575	0.0005	0.555	0.567	0.561	0.006	0.591	0.584	0.5875	0.0035	0.577	0.581	0.579	0.002	0.59	0.583	0.5865	0.0035	0.58	0.595	0.5875	0.0075
	0.538	0.552	0.545	0.007	0.556	0.557	0.5565	0.0005	0.556	0.565	0.5605	0.0045	0.587	0.582	0.5845	0.0025	0.578	0.576	0.577	0.001	0.588	0.582	0.585	0.003	0.581	0.59	0.5855	0.0045
	0.533	0.546	0.5395	0.0065	0.556	0.558	0.557	0.001	0.556	0.564	0.56	0.004	0.587	0.58	0.5835	0.0035	0.579	0.574	0.5765	0.0025	0.587	0.583	0.585	0.002	0.583	0.589	0.586	0.003
	0.524	0.54	0.532	0.008	0.558	0.558	0.558	0	0.554	0.565	0.5595	0.0055	0.589	0.576	0.5825	0.0065	0.582	0.572	0.577	0.005	0.584	0.587	0.5855	0.0015	0.586	0.589	0.5875	0.0015
	0.518	0.536	0.527	0.009	0.56	0.559	0.5595	0.0005	0.554	0.564	0.559	0.005	0.59	0.575	0.5825	0.0075	0.582	0.572	0.577	0.005	0.582	0.589	0.5855	0.0035	0.587	0.59	0.5885	0.0015
	0.511	0.529	0.52	0.009	0.562	0.56	0.561	0.001	0.553	0.565	0.559	0.006	0.593	0.575	0.584	0.009	0.583	0.573	0.578	0.005	0.583	0.59	0.5865	0.0035	0.585	0.587	0.586	0.001
	0.508	0.525	0.5165	0.0085	0.565	0.563	0.564	0.001	0.554	0.566	0.56	0.006	0.593	0.575	0.584	0.009	0.583	0.572	0.5775	0.0055	0.583	0.591	0.587	0.004	0.587	0.589	0.588	0.001
	0.508	0.523	0.5155	0.0075	0.568	0.566	0.567	0.001	0.556	0.567	0.5615	0.0055	0.596	0.576	0.586	0.01	0.586	0.573	0.5795	0.0065	0.584	0.592	0.588	0.004	0.587	0.59	0.5885	0.0015
	0.507	0.522	0.5145	0.0075	0.572	0.569	0.5705	0.0015	0.558	0.57	0.564	0.006	0.597	0.578	0.5875	0.0095	0.588	0.574	0.581	0.007	0.586	0.595	0.5905	0.0045	0.59	0.592	0.591	0.001
	0.506	0.521	0.5135	0.0075	0.575	0.571	0.573	0.002	0.561	0.573	0.567	0.006	0.6	0.581	0.5905	0.0095	0.589	0.576	0.5825	0.0065	0.589	0.596	0.5925	0.0035	0.592	0.595	0.5935	0.0015
	0.504	0.518	0.511	0.007	0.581	0.573	0.577	0.004	0.563	0.578	0.5705	0.0075	0.606	0.585	0.5955	0.0105	0.595	0.578	0.5865	0.0085	0.594	0.6	0.597	0.003	0.595	0.598	0.5965	0.0015
	0.505	0.516	0.5105	0.0055	0.588	0.576	0.582	0.006	0.566	0.584	0.575	0.009	0.612	0.587	0.5995	0.0125	0.6	0.581	0.5905	0.0095	0.598	0.602	0.6	0.002	0.595	0.603	0.599	0.004
	0.505	0.515	0.51	0.005	0.595	0.58	0.5875	0.0075	0.568	0.591	0.5795	0.0115	0.617	0.59	0.6035	0.0135	0.604	0.584	0.594	0.01	0.603	0.605	0.604	0.001	0.598	0.606	0.602	0.004
	0.505	0.514	0.5095	0.0045	0.6	0.583	0.5915	0.0085	0.569	0.597	0.583	0.014	0.624	0.592	0.608	0.016	0.608	0.586	0.597	0.011	0.608	0.608	0.608	0	0.599	0.609	0.604	0.005
	0.504	0.51	0.507	0.003	0.604	0.585	0.5945	0.0095	0.572	0.604	0.588	0.016	0.629	0.596	0.6125	0.0165	0.613	0.588	0.6005	0.0125	0.615	0.609	0.612	0.003	0.6	0.614	0.607	0.007
	0.51	0.512	0.511	0.001	0.608	0.587	0.5975	0.0105	0.573	0.61	0.5915	0.0185	0.634	0.598	0.616	0.018	0.617	0.59	0.6035	0.0135	0.622	0.61	0.616	0.006	0.602	0.62	0.611	0.009
Growth Toxin and Antitoxin
	Time	WT	pB33	pB24	vapC	vapB	vapBC	3743	3744	43-44	3866	3867	66-67	sehA	sehB	sehAB	shpAB*	shpA	relE	relB	relBE	WT	WT	pB33	pB33	pB24	pB24	vapC	vapC	vapB	vapB	vapBC	vapBC	relE-4	relE-4	relB-4	relB-4	relBE-4	relBE-4	relE-5	relE-5	relB-5	relB-5	relBE-5	relBE-5	relE-6 /sehA	relE-6/ sehA	relB-6/ sehb	relB-6/ sehb
	00:19:22	0.085	0.088	0.089	0.087	0.087	0.091	0.086	0.087	0.086	0.086	0.088	0.088	0.086	0.086	0.087	0.092	0.088	0.088	0.087	0.086	0.086	0.086	0.086	0.086	0.087	0.087	0.087	0.088	0.086	0.087	0.085	0.088	0.087	0.088	0.086	0.086	0.087	0.086	0.087	0.088	0.086	0.087	0.086	0.087	0.086	0.085	0.089	0.088
	00:39:22	0.085	0.089	0.089	0.087	0.087	0.091	0.087	0.088	0.086	0.087	0.088	0.088	0.087	0.087	0.087	0.092	0.088	0.089	0.088	0.086	0.086	0.086	0.086	0.086	0.087	0.087	0.087	0.089	0.086	0.088	0.086	0.087	0.088	0.088	0.086	0.087	0.087	0.087	0.088	0.089	0.087	0.087	0.086	0.088	0.087	0.086	0.09	0.088
	00:59:22	0.085	0.088	0.09	0.087	0.088	0.092	0.088	0.088	0.087	0.087	0.089	0.089	0.087	0.088	0.088	0.091	0.09	0.09	0.089	0.087	0.086	0.087	0.088	0.088	0.089	0.089	0.088	0.09	0.087	0.089	0.087	0.088	0.089	0.09	0.087	0.088	0.089	0.088	0.089	0.09	0.088	0.088	0.088	0.09	0.088	0.087	0.09	0.09
	01:19:22	0.085	0.09	0.091	0.088	0.088	0.092	0.089	0.09	0.088	0.09	0.089	0.09	0.087	0.088	0.089	0.093	0.09	0.09	0.09	0.087	0.086	0.087	0.09	0.089	0.09	0.09	0.089	0.091	0.088	0.09	0.088	0.09	0.09	0.092	0.088	0.089	0.091	0.09	0.091	0.092	0.09	0.09	0.091	0.092	0.089	0.088	0.092	0.091
	01:39:22	0.085	0.091	0.092	0.088	0.089	0.093	0.09	0.091	0.088	0.091	0.09	0.092	0.088	0.09	0.09	0.093	0.091	0.09	0.09	0.088	0.086	0.087	0.093	0.092	0.092	0.092	0.09	0.093	0.09	0.092	0.09	0.091	0.094	0.094	0.091	0.092	0.095	0.094	0.095	0.096	0.093	0.093	0.094	0.096	0.091	0.089	0.095	0.095
	01:59:22	0.085	0.093	0.094	0.089	0.09	0.094	0.09	0.093	0.089	0.093	0.092	0.092	0.087	0.092	0.091	0.093	0.094	0.091	0.09	0.09	0.086	0.087	0.098	0.097	0.096	0.096	0.094	0.096	0.092	0.095	0.093	0.094	0.098	0.099	0.095	0.096	0.1	0.099	0.101	0.101	0.098	0.099	0.101	0.103	0.093	0.091	0.099	0.1
	02:19:22	0.085	0.096	0.096	0.09	0.092	0.096	0.09	0.097	0.09	0.097	0.096	0.097	0.089	0.095	0.095	0.092	0.095	0.09	0.09	0.092	0.086	0.087	0.106	0.106	0.101	0.102	0.1	0.101	0.097	0.098	0.097	0.099	0.106	0.107	0.102	0.103	0.108	0.107	0.108	0.109	0.107	0.108	0.111	0.114	0.094	0.093	0.107	0.107
	02:39:22	0.085	0.102	0.099	0.09	0.094	0.098	0.092	0.102	0.092	0.104	0.101	0.104	0.089	0.102	0.1	0.092	0.097	0.092	0.093	0.094	0.086	0.087	0.122	0.118	0.109	0.109	0.106	0.109	0.102	0.104	0.103	0.105	0.118	0.118	0.112	0.113	0.119	0.116	0.121	0.119	0.118	0.122	0.126	0.127	0.097	0.095	0.118	0.119
	02:59:22	0.085	0.112	0.105	0.09	0.096	0.101	0.093	0.111	0.093	0.114	0.109	0.11	0.089	0.109	0.106	0.094	0.101	0.091	0.09	0.098	0.086	0.087	0.146	0.138	0.124	0.121	0.117	0.119	0.11	0.111	0.112	0.115	0.138	0.135	0.129	0.129	0.133	0.129	0.137	0.134	0.135	0.143	0.15	0.151	0.098	0.096	0.135	0.135
	03:19:22	0.085	0.127	0.114	0.091	0.1	0.105	0.094	0.123	0.096	0.124	0.122	0.124	0.089	0.121	0.114	0.094	0.107	0.091	0.093	0.102	0.086	0.087	0.181	0.166	0.144	0.138	0.132	0.133	0.12	0.121	0.124	0.13	0.163	0.158	0.153	0.151	0.154	0.147	0.163	0.157	0.158	0.168	0.179	0.18	0.102	0.098	0.159	0.159
	03:39:22	0.085	0.148	0.126	0.092	0.105	0.11	0.094	0.137	0.097	0.137	0.139	0.138	0.089	0.138	0.126	0.095	0.115	0.092	0.091	0.107	0.086	0.087	0.228	0.203	0.168	0.159	0.151	0.151	0.135	0.135	0.141	0.149	0.193	0.185	0.182	0.179	0.178	0.17	0.192	0.185	0.184	0.194	0.209	0.214	0.103	0.101	0.186	0.186
	03:59:22	0.085	0.172	0.142	0.092	0.113	0.118	0.096	0.16	0.098	0.158	0.161	0.157	0.089	0.159	0.14	0.096	0.126	0.095	0.094	0.114	0.086	0.087	0.278	0.254	0.202	0.185	0.174	0.174	0.154	0.153	0.163	0.17	0.235	0.225	0.224	0.214	0.204	0.191	0.217	0.211	0.206	0.224	0.244	0.247	0.106	0.104	0.212	0.214
	04:19:22	0.085	0.2	0.158	0.093	0.122	0.128	0.099	0.186	0.1	0.187	0.187	0.183	0.09	0.18	0.16	0.097	0.139	0.094	0.091	0.12	0.087	0.087	0.311	0.275	0.242	0.216	0.198	0.196	0.175	0.174	0.195	0.213	0.272	0.269	0.257	0.246	0.242	0.223	0.245	0.247	0.242	0.282	0.288	0.26	0.109	0.108	0.24	0.248
	04:39:22	0.085	0.225	0.176	0.093	0.134	0.142	0.097	0.209	0.103	0.203	0.205	0.212	0.089	0.204	0.186	0.099	0.151	0.091	0.094	0.128	0.086	0.087	0.351	0.294	0.277	0.25	0.224	0.218	0.192	0.192	0.244	0.248	0.3	0.31	0.354	0.271	0.288	0.247	0.278	0.269	0.266	0.306	0.285	0.289	0.113	0.111	0.264	0.269
	04:59:22	0.085	0.245	0.197	0.093	0.148	0.151	0.099	0.242	0.105	0.229	0.236	0.236	0.094	0.231	0.209	0.105	0.168	0.092	0.091	0.135	0.086	0.087	0.338	0.284	0.284	0.26	0.247	0.234	0.217	0.215	0.271	0.258	0.323	0.327	0.338	0.299	0.33	0.276	0.285	0.281	0.283	0.302	0.292	0.31	0.116	0.115	0.27	0.278
	05:19:22	0.084	0.283	0.217	0.094	0.164	0.161	0.1	0.259	0.108	0.252	0.257	0.278	0.089	0.26	0.207	0.104	0.185	0.096	0.093	0.144	0.086	0.087	0.326	0.289	0.316	0.291	0.291	0.27	0.232	0.23	0.283	0.269	0.332	0.351	0.341	0.305	0.33	0.293	0.29	0.287	0.297	0.304	0.299	0.339	0.12	0.118	0.305	0.305
	05:39:22	0.085	0.301	0.242	0.093	0.179	0.172	0.101	0.269	0.112	0.265	0.273	0.304	0.09	0.286	0.25	0.107	0.202	0.092	0.096	0.153	0.087	0.087	0.323	0.294	0.343	0.296	0.308	0.317	0.257	0.249	0.288	0.281	0.33	0.364	0.399	0.344	0.357	0.312	0.301	0.296	0.308	0.307	0.308	0.346	0.125	0.122	0.343	0.341
	05:59:22	0.085	0.313	0.267	0.095	0.199	0.183	0.102	0.279	0.115	0.277	0.285	0.318	0.09	0.301	0.254	0.111	0.227	0.093	0.092	0.163	0.087	0.088	0.322	0.309	0.357	0.294	0.31	0.341	0.269	0.265	0.295	0.305	0.334	0.377	0.438	0.386	0.381	0.326	0.321	0.308	0.314	0.311	0.318	0.346	0.129	0.127	0.355	0.362
	06:19:22	0.085	0.326	0.276	0.093	0.219	0.205	0.103	0.29	0.118	0.289	0.297	0.326	0.093	0.312	0.261	0.116	0.251	0.095	0.092	0.17	0.087	0.087	0.33	0.323	0.392	0.296	0.308	0.349	0.279	0.276	0.323	0.324	0.347	0.389	0.461	0.409	0.397	0.344	0.338	0.32	0.325	0.317	0.324	0.345	0.133	0.131	0.36	0.374
	06:39:22	0.085	0.336	0.282	0.094	0.241	0.212	0.105	0.301	0.122	0.3	0.304	0.327	0.09	0.323	0.269	0.126	0.275	0.096	0.092	0.18	0.087	0.088	0.338	0.338	0.442	0.302	0.303	0.347	0.286	0.286	0.343	0.323	0.362	0.397	0.438	0.417	0.41	0.362	0.348	0.317	0.332	0.323	0.32	0.337	0.137	0.135	0.369	0.376
	06:59:22	0.085	0.344	0.289	0.093	0.26	0.204	0.106	0.312	0.126	0.314	0.313	0.327	0.09	0.329	0.282	0.127	0.297	0.098	0.093	0.191	0.087	0.088	0.341	0.336	0.468	0.313	0.297	0.338	0.295	0.297	0.367	0.319	0.366	0.396	0.405	0.395	0.439	0.373	0.365	0.346	0.334	0.328	0.334	0.343	0.141	0.14	0.346	0.405
	07:19:22	0.085	0.352	0.3	0.093	0.279	0.212	0.107	0.324	0.13	0.324	0.323	0.33	0.09	0.335	0.303	0.136	0.311	0.101	0.093	0.202	0.087	0.088	0.346	0.348	0.466	0.323	0.289	0.328	0.305	0.305	0.378	0.316	0.367	0.387	0.405	0.39	0.464	0.385	0.385	0.356	0.345	0.338	0.343	0.352	0.145	0.144	0.352	0.42
	07:39:22	0.085	0.361	0.311	0.094	0.295	0.22	0.109	0.335	0.135	0.326	0.329	0.333	0.091	0.344	0.317	0.146	0.322	0.105	0.093	0.213	0.087	0.088	0.351	0.356	0.45	0.332	0.283	0.323	0.314	0.314	0.404	0.319	0.368	0.387	0.415	0.398	0.494	0.4	0.406	0.355	0.352	0.341	0.348	0.361	0.149	0.148	0.358	0.425
	07:59:22	0.085	0.367	0.323	0.094	0.303	0.224	0.11	0.328	0.139	0.333	0.336	0.33	0.091	0.338	0.332	0.158	0.331	0.111	0.093	0.224	0.087	0.088	0.359	0.364	0.434	0.343	0.28	0.32	0.327	0.323	0.428	0.321	0.367	0.389	0.416	0.404	0.5	0.406	0.422	0.36	0.359	0.351	0.359	0.368	0.153	0.152	0.362	0.43
	08:19:22	0.085	0.369	0.335	0.094	0.313	0.232	0.113	0.344	0.143	0.346	0.349	0.373	0.091	0.353	0.349	0.174	0.342	0.121	0.093	0.233	0.087	0.087	0.367	0.375	0.481	0.349	0.278	0.32	0.338	0.331	0.431	0.328	0.385	0.41	0.427	0.419	0.516	0.433	0.431	0.374	0.366	0.357	0.366	0.374	0.156	0.156	0.37	0.434
	08:39:22	0.085	0.377	0.346	0.093	0.323	0.229	0.116	0.352	0.148	0.355	0.357	0.376	0.091	0.37	0.376	0.189	0.347	0.136	0.094	0.244	0.087	0.088	0.378	0.384	0.495	0.365	0.28	0.324	0.35	0.337	0.433	0.333	0.415	0.414	0.44	0.431	0.5	0.447	0.443	0.39	0.374	0.367	0.379	0.382	0.161	0.162	0.378	0.439
	08:59:22	0.085	0.384	0.356	0.094	0.335	0.231	0.117	0.36	0.154	0.364	0.364	0.373	0.091	0.385	0.386	0.218	0.352	0.154	0.097	0.253	0.087	0.088	0.398	0.388	0.495	0.373	0.282	0.326	0.358	0.348	0.413	0.342	0.442	0.428	0.437	0.427	0.468	0.432	0.462	0.406	0.381	0.375	0.386	0.387	0.166	0.168	0.386	0.443
	09:19:22	0.085	0.393	0.355	0.096	0.351	0.232	0.119	0.366	0.159	0.371	0.372	0.374	0.092	0.399	0.391	0.243	0.346	0.179	0.098	0.264	0.087	0.088	0.41	0.394	0.497	0.381	0.285	0.33	0.37	0.359	0.427	0.346	0.452	0.45	0.446	0.433	0.464	0.419	0.48	0.422	0.389	0.383	0.394	0.392	0.171	0.173	0.394	0.441
	09:39:22	0.085	0.392	0.369	0.094	0.367	0.235	0.12	0.374	0.163	0.379	0.378	0.38	0.091	0.417	0.389	0.267	0.357	0.197	0.097	0.274	0.087	0.088	0.417	0.406	0.498	0.391	0.291	0.337	0.379	0.361	0.423	0.348	0.464	0.473	0.462	0.441	0.463	0.418	0.501	0.442	0.396	0.394	0.404	0.398	0.175	0.177	0.401	0.442
	09:59:22	0.085	0.4	0.379	0.094	0.39	0.238	0.122	0.381	0.171	0.387	0.386	0.396	0.092	0.439	0.39	0.28	0.374	0.229	0.098	0.282	0.087	0.089	0.453	0.435	0.507	0.396	0.298	0.345	0.386	0.365	0.416	0.357	0.475	0.499	0.489	0.464	0.454	0.417	0.528	0.475	0.405	0.403	0.412	0.403	0.18	0.182	0.407	0.444
	10:19:22	0.085	0.413	0.386	0.095	0.407	0.241	0.124	0.389	0.175	0.398	0.398	0.462	0.091	0.473	0.393	0.286	0.379	0.252	0.098	0.29	0.087	0.088	0.475	0.464	0.505	0.404	0.306	0.354	0.389	0.37	0.413	0.362	0.494	0.517	0.511	0.487	0.454	0.427	0.535	0.537	0.414	0.405	0.418	0.422	0.184	0.188	0.415	0.46
	10:39:22	0.085	0.428	0.392	0.095	0.424	0.244	0.126	0.404	0.182	0.408	0.395	0.501	0.092	0.508	0.403	0.294	0.383	0.265	0.098	0.299	0.087	0.088	0.483	0.479	0.506	0.412	0.319	0.369	0.399	0.376	0.415	0.369	0.506	0.524	0.538	0.508	0.467	0.467	0.538	0.545	0.433	0.417	0.422	0.439	0.192	0.195	0.432	0.459
	10:59:22	0.085	0.446	0.398	0.094	0.435	0.248	0.128	0.398	0.188	0.412	0.429	0.519	0.092	0.54	0.408	0.302	0.386	0.276	0.098	0.308	0.087	0.088	0.504	0.501	0.512	0.42	0.336	0.391	0.405	0.38	0.418	0.373	0.511	0.529	0.541	0.507	0.473	0.49	0.532	0.591	0.449	0.428	0.431	0.46	0.2	0.204	0.449	0.474
	11:19:22	0.085	0.465	0.405	0.097	0.448	0.253	0.131	0.409	0.193	0.433	0.452	0.556	0.093	0.567	0.448	0.31	0.393	0.288	0.099	0.32	0.088	0.089	0.516	0.521	0.543	0.453	0.349	0.416	0.413	0.388	0.42	0.377	0.491	0.515	0.541	0.513	0.49	0.501	0.572	0.592	0.461	0.439	0.446	0.479	0.211	0.216	0.454	0.485
	11:39:22	0.085	0.495	0.411	0.098	0.459	0.262	0.134	0.444	0.198	0.488	0.469	0.584	0.093	0.586	0.482	0.32	0.398	0.298	0.1	0.328	0.088	0.088	0.539	0.556	0.586	0.458	0.376	0.442	0.42	0.394	0.422	0.382	0.457	0.52	0.551	0.532	0.516	0.519	0.604	0.618	0.486	0.464	0.474	0.521	0.226	0.231	0.471	0.507
	11:59:22	0.085	0.526	0.433	0.097	0.471	0.27	0.138	0.521	0.203	0.58	0.501	0.602	0.093	0.601	0.498	0.335	0.407	0.308	0.101	0.336	0.088	0.089	0.57	0.589	0.587	0.48	0.409	0.467	0.428	0.399	0.426	0.385	0.423	0.516	0.574	0.57	0.535	0.543	0.624	0.66	0.516	0.498	0.514	0.566	0.238	0.242	0.511	0.551
	12:19:22	0.085	0.553	0.454	0.094	0.481	0.281	0.143	0.567	0.209	0.636	0.533	0.615	0.094	0.61	0.535	0.346	0.456	0.318	0.102	0.342	0.088	0.089	0.593	0.606	0.602	0.49	0.436	0.481	0.429	0.408	0.432	0.388	0.411	0.513	0.597	0.586	0.544	0.565	0.635	0.677	0.543	0.53	0.538	0.593	0.255	0.257	0.549	0.595
	12:39:22	0.085	0.577	0.488	0.095	0.496	0.293	0.15	0.599	0.214	0.666	0.561	0.624	0.094	0.612	0.575	0.355	0.521	0.328	0.105	0.348	0.088	0.089	0.613	0.62	0.61	0.529	0.468	0.504	0.436	0.415	0.437	0.394	0.4	0.514	0.608	0.599	0.552	0.584	0.646	0.689	0.567	0.553	0.557	0.613	0.273	0.275	0.575	0.621
	12:59:22	0.085	0.593	0.522	0.096	0.514	0.302	0.158	0.621	0.222	0.683	0.587	0.63	0.094	0.612	0.568	0.359	0.557	0.338	0.107	0.355	0.088	0.089	0.631	0.635	0.619	0.549	0.492	0.518	0.443	0.422	0.439	0.394	0.394	0.499	0.621	0.615	0.558	0.615	0.656	0.697	0.587	0.572	0.574	0.628	0.294	0.303	0.595	0.638
	13:19:22	0.085	0.608	0.545	0.095	0.542	0.315	0.17	0.637	0.229	0.695	0.605	0.637	0.095	0.616	0.585	0.368	0.584	0.339	0.111	0.364	0.088	0.089	0.645	0.647	0.627	0.568	0.505	0.514	0.446	0.433	0.445	0.397	0.392	0.469	0.631	0.626	0.578	0.634	0.663	0.704	0.602	0.586	0.588	0.639	0.309	0.326	0.611	0.651
	13:39:22	0.085	0.622	0.56	0.095	0.576	0.326	0.181	0.647	0.235	0.708	0.62	0.641	0.095	0.618	0.591	0.379	0.599	0.357	0.117	0.372	0.088	0.089	0.654	0.652	0.63	0.577	0.49	0.528	0.477	0.474	0.45	0.398	0.392	0.451	0.639	0.635	0.61	0.663	0.671	0.712	0.615	0.6	0.601	0.648	0.319	0.335	0.623	0.663
	13:59:22	0.085	0.634	0.574	0.096	0.602	0.338	0.194	0.655	0.241	0.716	0.633	0.647	0.096	0.619	0.597	0.386	0.612	0.365	0.126	0.381	0.088	0.089	0.662	0.661	0.636	0.585	0.467	0.523	0.537	0.56	0.459	0.403	0.395	0.441	0.648	0.642	0.622	0.69	0.679	0.717	0.622	0.612	0.612	0.656	0.32	0.335	0.635	0.674
	14:19:22	0.085	0.645	0.584	0.097	0.612	0.346	0.21	0.665	0.248	0.725	0.644	0.651	0.097	0.617	0.605	0.393	0.621	0.373	0.137	0.387	0.088	0.089	0.671	0.667	0.641	0.589	0.437	0.523	0.576	0.609	0.482	0.404	0.403	0.439	0.657	0.651	0.644	0.681	0.686	0.721	0.63	0.623	0.622	0.663	0.322	0.343	0.646	0.683
	14:39:22	0.085	0.656	0.592	0.097	0.623	0.362	0.226	0.672	0.255	0.731	0.654	0.653	0.098	0.62	0.609	0.395	0.627	0.38	0.152	0.4	0.088	0.089	0.675	0.672	0.643	0.596	0.413	0.53	0.594	0.625	0.506	0.411	0.41	0.472	0.661	0.657	0.627	0.667	0.694	0.73	0.638	0.628	0.63	0.67	0.327	0.346	0.655	0.686
	14:59:22	0.085	0.663	0.597	0.098	0.631	0.373	0.243	0.679	0.263	0.74	0.662	0.657	0.099	0.619	0.614	0.401	0.631	0.388	0.171	0.408	0.088	0.089	0.681	0.677	0.645	0.595	0.399	0.546	0.608	0.635	0.523	0.419	0.449	0.518	0.666	0.663	0.638	0.662	0.701	0.736	0.646	0.637	0.638	0.676	0.333	0.358	0.664	0.693
	15:19:22	0.085	0.672	0.603	0.098	0.637	0.386	0.263	0.685	0.271	0.745	0.67	0.659	0.099	0.621	0.615	0.404	0.634	0.393	0.189	0.418	0.088	0.089	0.685	0.683	0.648	0.603	0.396	0.562	0.623	0.643	0.532	0.436	0.488	0.545	0.671	0.669	0.639	0.655	0.706	0.74	0.651	0.642	0.644	0.683	0.341	0.363	0.67	0.7
	15:39:22	0.085	0.678	0.606	0.097	0.642	0.394	0.274	0.69	0.28	0.754	0.676	0.662	0.101	0.619	0.624	0.42	0.64	0.422	0.22	0.427	0.088	0.089	0.688	0.687	0.649	0.607	0.389	0.578	0.635	0.651	0.54	0.444	0.514	0.558	0.677	0.677	0.637	0.655	0.711	0.742	0.655	0.65	0.649	0.685	0.352	0.386	0.677	0.705
	15:59:22	0.085	0.684	0.609	0.099	0.651	0.408	0.284	0.693	0.29	0.761	0.682	0.665	0.103	0.624	0.626	0.451	0.64	0.432	0.244	0.438	0.088	0.089	0.689	0.688	0.65	0.61	0.398	0.601	0.641	0.662	0.544	0.452	0.53	0.564	0.678	0.68	0.643	0.655	0.716	0.749	0.662	0.652	0.655	0.693	0.364	0.404	0.681	0.71
	16:19:22	0.085	0.689	0.614	0.1	0.658	0.42	0.293	0.696	0.301	0.768	0.686	0.669	0.105	0.626	0.629	0.481	0.644	0.456	0.258	0.448	0.088	0.09	0.694	0.693	0.652	0.615	0.406	0.619	0.649	0.666	0.55	0.46	0.544	0.575	0.681	0.684	0.643	0.659	0.719	0.755	0.667	0.657	0.661	0.697	0.369	0.406	0.687	0.714
	16:39:22	0.085	0.693	0.616	0.099	0.662	0.432	0.302	0.701	0.311	0.772	0.69	0.672	0.108	0.63	0.631	0.525	0.645	0.499	0.266	0.458	0.088	0.09	0.694	0.695	0.654	0.618	0.422	0.617	0.654	0.668	0.555	0.468	0.557	0.584	0.686	0.688	0.648	0.662	0.723	0.76	0.673	0.662	0.666	0.702	0.375	0.407	0.691	0.718
	16:59:22	0.085	0.695	0.619	0.101	0.669	0.443	0.311	0.708	0.321	0.775	0.693	0.677	0.11	0.634	0.633	0.556	0.648	0.572	0.275	0.469	0.088	0.09	0.698	0.698	0.656	0.624	0.465	0.614	0.66	0.673	0.559	0.477	0.57	0.594	0.687	0.692	0.653	0.666	0.726	0.766	0.679	0.665	0.67	0.706	0.381	0.409	0.695	0.72
	17:19:22	0.085	0.697	0.623	0.105	0.68	0.455	0.322	0.709	0.329	0.781	0.698	0.68	0.113	0.638	0.635	0.577	0.652	0.602	0.283	0.481	0.089	0.09	0.7	0.702	0.659	0.627	0.512	0.619	0.665	0.679	0.564	0.484	0.58	0.6	0.689	0.692	0.659	0.667	0.731	0.772	0.685	0.669	0.674	0.708	0.387	0.416	0.7	0.724
	17:39:22	0.085	0.701	0.625	0.106	0.685	0.465	0.334	0.715	0.331	0.786	0.702	0.685	0.117	0.64	0.637	0.594	0.654	0.62	0.29	0.492	0.089	0.09	0.703	0.705	0.663	0.628	0.535	0.627	0.668	0.679	0.573	0.492	0.591	0.608	0.695	0.7	0.659	0.676	0.734	0.774	0.69	0.675	0.679	0.714	0.394	0.421	0.704	0.73
	17:59:22	0.085	0.704	0.63	0.109	0.692	0.475	0.352	0.722	0.338	0.79	0.707	0.691	0.12	0.646	0.638	0.604	0.657	0.631	0.297	0.503	0.089	0.09	0.708	0.708	0.664	0.634	0.55	0.638	0.671	0.684	0.581	0.499	0.598	0.614	0.699	0.703	0.661	0.674	0.74	0.779	0.695	0.677	0.682	0.718	0.403	0.426	0.707	0.733
																																#DIV/0!
Time	WT				ΔrelBE				ΔTA2				ΔTA3				ΔTA4				ΔTA5				ΔTA6				ΔTA7			#DIV/0!
0	0.244	0.243	0.245	0.001	0.231	0.232	0.23	0.001	0.202	0.205	0.204	0.00152753	0.214	0.213	0.211	0.00152753	0.207	0.209	0.205	0.00152753	0.214	0.212	0.214	0.0011547	0.204	0.203	0.202	0.001	0.22	0.219	0.221	0.22
0.33	0.253	0.251	0.254	0.00152753	0.233	0.234	0.228	0.00321455	0.203	0.206	0.203	0.00173205	0.218	0.219	0.218	0.00057735	0.213	0.214	0.21	0.00057735	0.217	0.213	0.215	0.002	0.206	0.202	0.206	0.0023094	0.222	0.222	0.221	0.221667
0.66	0.269	0.267	0.27	0.00152753	0.24	0.244	0.241	0.00208167	0.212	0.216	0.215	0.00208167	0.228	0.228	0.226	0.0011547	0.219	0.221	0.216	0.0011547	0.233	0.224	0.226	0.00472582	0.216	0.213	0.213	0.00173205	0.236	0.233	0.232	0.233667
1	0.285	0.283	0.286	0.00152753	0.245	0.251	0.247	0.00305505	0.229	0.23	0.23	0.00057735	0.235	0.235	0.235	0	0.226	0.226	0.225	0	0.24	0.235	0.238	0.00251661	0.22	0.219	0.221	0.001	0.242	0.24	0.239	0.240333
1.33	0.299	0.299	0.302	0.00173205	0.263	0.257	0.256	0.00378594	0.243	0.242	0.242	0.00057735	0.238	0.24	0.24	0.0011547	0.232	0.233	0.231	0.0011547	0.248	0.244	0.247	0.00208167	0.222	0.221	0.223	0.001	0.247	0.246	0.248	0.247
1.66	0.316	0.317	0.32	0.00208167	0.272	0.27	0.269	0.00152753	0.255	0.251	0.251	0.0023094	0.242	0.244	0.248	0.00305505	0.237	0.236	0.236	0.00305505	0.253	0.25	0.254	0.00208167	0.228	0.226	0.227	0.001	0.252	0.251	0.252	0.251667
2	0.327	0.33	0.337	0.0051316	0.274	0.278	0.274	0.0023094	0.258	0.257	0.255	0.00152753	0.248	0.249	0.253	0.00264575	0.244	0.243	0.242	0.00264575	0.257	0.254	0.256	0.00152753	0.231	0.231	0.232	0.00057735	0.254	0.254	0.256	0.254667
2.33	0.334	0.341	0.355	0.0106927	0.282	0.278	0.279	0.00208167	0.262	0.257	0.258	0.00264575	0.247	0.254	0.253	0.00378594	0.244	0.246	0.244	0.00378594	0.262	0.258	0.261	0.00208167	0.232	0.23	0.233	0.00152753	0.255	0.254	0.258	0.255667
2.66	0.336	0.348	0.368	0.0161658	0.289	0.284	0.279	0.005	0.264	0.262	0.259	0.00251661	0.248	0.251	0.255	0.00351188	0.247	0.258	0.246	0.00351189	0.261	0.258	0.259	0.00152753	0.234	0.234	0.236	0.0011547	0.256	0.256	0.261	0.257667
3	0.338	0.348	0.374	0.0185831	0.29	0.292	0.283	0.00472582	0.268	0.261	0.261	0.00404145	0.25	0.255	0.255	0.00288675	0.247	0.25	0.246	0.00288675	0.263	0.262	0.261	0.001	0.235	0.236	0.236	0.00057735	0.257	0.257	0.259	0.257667
3.33	0.335	0.349	0.376	0.0208407	0.298	0.3	0.289	0.00585947	0.271	0.262	0.261	0.00550757	0.255	0.26	0.257	0.00251661	0.248	0.25	0.247	0.00251661	0.265	0.26	0.26	0.00288675	0.237	0.238	0.237	0.00057735	0.256	0.256	0.258	0.256667
3.66	0.336	0.351	0.378	0.0212838	0.314	0.317	0.306	0.00568624	0.275	0.265	0.264	0.00608276	0.255	0.258	0.256	0.00152753	0.248	0.25	0.25	0.00152753	0.266	0.26	0.261	0.00321455	0.239	0.239	0.237	0.0011547	0.256	0.256	0.262	0.258
4	0.33	0.356	0.385	0.0275136	0.339	0.343	0.331	0.0061101	0.285	0.269	0.273	0.00832666	0.255	0.259	0.261	0.00305505	0.252	0.252	0.25	0.00305505	0.272	0.26	0.263	0.006245	0.238	0.237	0.238	0.00057735	0.259	0.26	0.267	0.262
4.33	0.332	0.362	0.393	0.0305014	0.361	0.366	0.355	0.00550757	0.298	0.279	0.282	0.0102144	0.255	0.261	0.263	0.00416333	0.256	0.258	0.254	0.00416333	0.281	0.264	0.267	0.00907377	0.237	0.238	0.237	0.00057735	0.264	0.267	0.277	0.269333
4.66	0.332	0.369	0.402	0.035019	0.378	0.384	0.375	0.00458258	0.323	0.295	0.296	0.015885	0.258	0.271	0.273	0.00814453	0.264	0.264	0.261	0.00814453	0.294	0.273	0.277	0.0111505	0.238	0.24	0.241	0.00152753	0.273	0.276	0.288	0.279
5	0.336	0.377	0.412	0.0380395	0.392	0.4	0.391	0.00493288	0.35	0.314	0.313	0.0210792	0.263	0.281	0.289	0.0133167	0.279	0.277	0.272	0.0133167	0.306	0.283	0.289	0.0119304	0.242	0.245	0.247	0.00251661	0.28	0.284	0.3	0.288
5.33	0.339	0.389	0.423	0.0422532	0.403	0.41	0.404	0.00378594	0.379	0.333	0.334	0.0262742	0.272	0.292	0.303	0.0157162	0.294	0.295	0.289	0.0157162	0.325	0.299	0.301	0.0144684	0.247	0.249	0.255	0.00416333	0.289	0.294	0.317	0.3
5.66	0.339	0.4	0.435	0.0485833	0.411	0.417	0.414	0.003	0.403	0.356	0.357	0.0268514	0.282	0.303	0.319	0.0185562	0.31	0.311	0.301	0.0185562	0.339	0.315	0.316	0.0135769	0.255	0.256	0.264	0.00493288	0.297	0.302	0.331	0.31
6	0.344	0.412	0.449	0.0532572	0.418	0.422	0.422	0.0023094	0.422	0.38	0.38	0.0242487	0.296	0.319	0.336	0.0200749	0.329	0.331	0.322	0.0200749	0.361	0.338	0.338	0.0132791	0.266	0.265	0.276	0.00608276	0.308	0.314	0.351	0.324333
6.33	0.348	0.421	0.459	0.0564122	0.419	0.425	0.428	0.00458258	0.431	0.395	0.395	0.0207846	0.304	0.324	0.35	0.0230651	0.341	0.344	0.337	0.0230651	0.378	0.354	0.352	0.0144684	0.275	0.27	0.282	0.00602771	0.315	0.322	0.365	0.334
6.66	0.356	0.433	0.472	0.0590282	0.424	0.429	0.433	0.00450925	0.441	0.404	0.405	0.0210792	0.311	0.335	0.359	0.024	0.355	0.361	0.35	0.024	0.396	0.372	0.372	0.0138564	0.283	0.274	0.289	0.00754983	0.322	0.33	0.383	0.345
7	0.368	0.444	0.481	0.0576108	0.431	0.435	0.436	0.00264575	0.451	0.408	0.404	0.0260576	0.322	0.346	0.373	0.0255147	0.372	0.38	0.368	0.0255147	0.414	0.392	0.388	0.014	0.297	0.284	0.3	0.0085049	0.332	0.34	0.4	0.357333
7.33	0.383	0.456	0.489	0.0542433	0.434	0.438	0.442	0.004	0.457	0.414	0.413	0.0251197	0.327	0.353	0.382	0.0275136	0.38	0.393	0.38	0.0275136	0.427	0.409	0.405	0.0117189	0.305	0.289	0.306	0.00953939	0.338	0.348	0.411	0.365667
7.66	0.396	0.465	0.496	0.0511892	0.437	0.439	0.445	0.00416333	0.46	0.416	0.416	0.0254034	0.329	0.359	0.389	0.03	0.39	0.404	0.391	0.03	0.435	0.421	0.417	0.00945163	0.311	0.291	0.311	0.011547	0.344	0.354	0.417	0.371667
8	0.41	0.474	0.503	0.047585	0.441	0.443	0.449	0.00416333	0.465	0.414	0.413	0.0297377	0.333	0.361	0.395	0.0310483	0.397	0.415	0.402	0.0310483	0.443	0.435	0.429	0.00702377	0.315	0.294	0.316	0.0124231	0.348	0.361	0.422	0.377
8.33	0.426	0.485	0.511	0.0435546	0.445	0.446	0.453	0.0043589	0.468	0.413	0.416	0.0309246	0.339	0.365	0.402	0.0316596	0.405	0.422	0.413	0.0316596	0.45	0.441	0.437	0.00665833	0.32	0.298	0.319	0.0124231	0.352	0.364	0.425	0.380333
8.66	0.44	0.495	0.519	0.040501	0.448	0.449	0.457	0.00493288	0.471	0.41	0.416	0.0336204	0.342	0.37	0.409	0.0336502	0.414	0.428	0.42	0.0336502	0.457	0.448	0.445	0.006245	0.327	0.303	0.327	0.0138564	0.353	0.369	0.432	0.384667
9	0.451	0.501	0.525	0.0377536	0.451	0.452	0.459	0.0043589	0.473	0.413	0.424	0.0319427	0.344	0.374	0.411	0.0335609	0.419	0.433	0.426	0.0335609	0.462	0.452	0.45	0.0064291	0.331	0.308	0.328	0.0125033	0.352	0.369	0.433	0.384667
9.33	0.456	0.506	0.53	0.0377536	0.45	0.451	0.458	0.0043589	0.474	0.418	0.431	0.0293087	0.344	0.377	0.414	0.035019	0.424	0.437	0.431	0.035019	0.469	0.457	0.458	0.00665833	0.333	0.308	0.33	0.0136504	0.353	0.374	0.438	0.388333
9.66	0.47	0.518	0.54	0.0357957	0.453	0.454	0.462	0.00493288	0.478	0.415	0.43	0.032909	0.348	0.38	0.417	0.0345302	0.429	0.44	0.433	0.0345302	0.473	0.461	0.46	0.00723418	0.34	0.315	0.336	0.0134288	0.355	0.377	0.442	0.391333
10	0.472	0.518	0.538	0.0338428	0.453	0.455	0.465	0.0064291	0.479	0.417	0.434	0.0320364	0.346	0.38	0.419	0.0365285	0.432	0.444	0.437	0.0365285	0.477	0.463	0.463	0.0080829	0.34	0.313	0.337	0.0147986	0.351	0.379	0.442	0.390667
10.33	0.478	0.522	0.543	0.0331713	0.454	0.46	0.465	0.00550757	0.482	0.419	0.439	0.0321921	0.347	0.385	0.422	0.0375011	0.435	0.448	0.44	0.0375011	0.48	0.465	0.463	0.00929157	0.344	0.318	0.341	0.0142244	0.349	0.378	0.446	0.391
10.66	0.482	0.524	0.542	0.0307896	0.455	0.459	0.466	0.00556776	0.482	0.425	0.447	0.028746	0.344	0.382	0.422	0.0390043	0.438	0.45	0.443	0.0390043	0.483	0.466	0.466	0.00981495	0.341	0.315	0.338	0.0142244	0.343	0.372	0.443	0.386
11	0.488	0.531	0.548	0.0309246	0.456	0.459	0.466	0.0051316	0.482	0.421	0.447	0.0306105	0.345	0.385	0.422	0.0385097	0.438	0.45	0.444	0.0385097	0.483	0.464	0.462	0.0115902	0.343	0.316	0.343	0.0155885	0.338	0.37	0.445	0.384333
11.33	0.494	0.534	0.548	0.0280238	0.456	0.459	0.468	0.006245	0.483	0.425	0.451	0.0290517	0.343	0.382	0.423	0.0400042	0.441	0.453	0.446	0.0400042	0.484	0.465	0.463	0.0115902	0.345	0.318	0.344	0.015308	0.333	0.363	0.441	0.379
11.66	0.495	0.533	0.544	0.0257099	0.455	0.461	0.466	0.00550757	0.486	0.434	0.461	0.0260064	0.343	0.383	0.423	0.04	0.441	0.455	0.45	0.04	0.487	0.465	0.467	0.0121655	0.345	0.317	0.342	0.0153731	0.326	0.354	0.436	0.372
12	0.498	0.536	0.547	0.0257099	0.458	0.463	0.469	0.00550757	0.488	0.433	0.461	0.0275015	0.344	0.382	0.424	0.0400167	0.445	0.458	0.454	0.0400167	0.49	0.471	0.473	0.0104403	0.344	0.317	0.346	0.0161967	0.328	0.358	0.442	0.376
12.33	0.5	0.536	0.544	0.0234379	0.458	0.463	0.47	0.00602771	0.487	0.436	0.464	0.0255408	0.342	0.38	0.424	0.0410366	0.447	0.46	0.456	0.0410366	0.491	0.469	0.471	0.0121655	0.344	0.314	0.343	0.0170392	0.324	0.352	0.435	0.370333
12.66	0.502	0.536	0.542	0.0215716	0.458	0.463	0.469	0.00550757	0.487	0.433	0.46	0.027	0.341	0.379	0.423	0.0410366	0.447	0.459	0.455	0.0410366	0.492	0.468	0.469	0.0135769	0.344	0.314	0.345	0.0176163	0.319	0.348	0.433	0.366667
13	0.505	0.535	0.54	0.0189297	0.459	0.465	0.47	0.00550757	0.488	0.432	0.463	0.0280535	0.34	0.38	0.425	0.0425245	0.45	0.461	0.459	0.0425245	0.495	0.47	0.473	0.0136504	0.345	0.313	0.343	0.0179258	0.315	0.342	0.429	0.362
13.33	0.505	0.536	0.539	0.0188237	0.462	0.466	0.472	0.00503322	0.488	0.438	0.467	0.0251064	0.34	0.377	0.424	0.0420991	0.453	0.462	0.46	0.0420991	0.496	0.47	0.475	0.0137961	0.344	0.309	0.344	0.0202073	0.311	0.338	0.425	0.358
13.66	0.507	0.532	0.536	0.0157162	0.464	0.468	0.474	0.00503322	0.49	0.439	0.469	0.025632	0.341	0.378	0.425	0.0420991	0.456	0.466	0.465	0.0420991	0.5	0.474	0.479	0.0137961	0.346	0.309	0.34	0.0198578	0.309	0.333	0.419	0.353667
14	0.506	0.53	0.533	0.0147986	0.464	0.47	0.474	0.00503322	0.491	0.444	0.472	0.0236432	0.34	0.376	0.423	0.0416213	0.455	0.469	0.467	0.0416213	0.503	0.48	0.485	0.0120968	0.346	0.303	0.333	0.022053	0.303	0.325	0.411	0.346333
14.33	0.508	0.531	0.535	0.0145717	0.466	0.473	0.476	0.0051316	0.492	0.446	0.473	0.0231157	0.339	0.378	0.425	0.043062	0.46	0.469	0.469	0.043062	0.506	0.482	0.491	0.0121244	0.347	0.302	0.331	0.0228108	0.301	0.322	0.408	0.343667
14.66	0.508	0.53	0.534	0.014	0.467	0.474	0.476	0.00472582	0.491	0.447	0.472	0.0220681	0.339	0.374	0.422	0.0416693	0.458	0.471	0.47	0.0416693	0.507	0.484	0.493	0.0115902	0.349	0.301	0.327	0.0240278	0.298	0.318	0.401	0.339
15	0.506	0.53	0.535	0.0155027	0.467	0.476	0.475	0.00493288	0.491	0.447	0.471	0.0220303	0.338	0.373	0.422	0.042194	0.458	0.472	0.473	0.042194	0.507	0.487	0.494	0.0101489	0.351	0.298	0.323	0.0265141	0.294	0.311	0.396	0.333667
15.33	0.508	0.529	0.536	0.0145717	0.469	0.478	0.476	0.00472582	0.49	0.444	0.469	0.023029	0.339	0.372	0.422	0.0417892	0.459	0.472	0.472	0.0417892	0.509	0.488	0.497	0.0105357	0.355	0.297	0.321	0.0291433	0.293	0.31	0.393	0.332
15.66	0.507	0.529	0.538	0.0159478	0.469	0.479	0.478	0.00550757	0.491	0.446	0.47	0.0225167	0.339	0.369	0.42	0.0409512	0.461	0.473	0.472	0.0409512	0.509	0.491	0.5	0.009	0.357	0.296	0.318	0.0308923	0.291	0.305	0.386	0.327333
16	0.507	0.529	0.539	0.0163707	0.47	0.481	0.478	0.00568624	0.491	0.443	0.469	0.0240278	0.339	0.369	0.42	0.0409512	0.461	0.473	0.473	0.0409512	0.51	0.492	0.501	0.009	0.359	0.297	0.318	0.0315331	0.293	0.308	0.386	0.329
16.33	0.504	0.529	0.541	0.0188768	0.471	0.482	0.48	0.00585947	0.491	0.444	0.468	0.0235018	0.339	0.365	0.419	0.0408085	0.462	0.474	0.473	0.0408085	0.512	0.495	0.504	0.0085049	0.362	0.298	0.316	0.0330051	0.292	0.307	0.383	0.327333
16.66	0.503	0.529	0.543	0.0202978	0.47	0.481	0.479	0.00585947	0.491	0.443	0.466	0.0240069	0.339	0.365	0.418	0.0402616	0.461	0.475	0.473	0.0402616	0.511	0.497	0.505	0.00702377	0.364	0.298	0.313	0.0345977	0.289	0.302	0.378	0.323
17	0.504	0.529	0.544	0.0202073	0.472	0.483	0.481	0.00585947	0.492	0.442	0.466	0.0250067	0.34	0.365	0.418	0.0398288	0.463	0.476	0.474	0.0398288	0.514	0.499	0.507	0.00750555	0.366	0.298	0.313	0.0357258	0.289	0.303	0.376	0.322667
17.33	0.499	0.527	0.544	0.022723	0.473	0.484	0.481	0.00568624	0.492	0.441	0.466	0.0255016	0.337	0.362	0.417	0.0409268	0.464	0.475	0.475	0.0409268	0.515	0.503	0.51	0.00602771	0.364	0.298	0.314	0.0344287	0.289	0.304	0.377	0.323333
17.66	0.497	0.527	0.545	0.0242487	0.472	0.484	0.483	0.00665833	0.49	0.433	0.46	0.0285132	0.337	0.362	0.417	0.0409268	0.464	0.476	0.475	0.0409268	0.516	0.504	0.513	0.006245	0.365	0.301	0.317	0.0333067	0.294	0.31	0.383	0.329
18	0.493	0.526	0.545	0.0263122	0.473	0.483	0.484	0.00608276	0.493	0.433	0.461	0.0300222	0.336	0.36	0.415	0.040501	0.465	0.477	0.474	0.040501	0.516	0.506	0.514	0.0052915	0.366	0.302	0.316	0.0336452	0.294	0.31	0.383	0.329
18.33	0.491	0.524	0.544	0.0267644	0.472	0.482	0.481	0.00550757	0.488	0.424	0.453	0.0320468	0.337	0.357	0.412	0.0388373	0.463	0.476	0.474	0.0388373	0.514	0.504	0.511	0.0051316	0.365	0.302	0.315	0.0332616	0.295	0.311	0.384	0.33
18.66	0.489	0.526	0.547	0.0293655	0.473	0.483	0.481	0.0052915	0.49	0.426	0.453	0.0321299	0.337	0.356	0.411	0.0384318	0.462	0.476	0.474	0.0384318	0.515	0.505	0.512	0.0051316	0.367	0.301	0.314	0.0349619	0.293	0.308	0.38	0.327
19	0.486	0.525	0.548	0.0313422	0.473	0.483	0.48	0.0051316	0.49	0.426	0.451	0.0322542	0.336	0.354	0.408	0.03747	0.461	0.476	0.474	0.03747	0.516	0.507	0.511	0.00450925	0.367	0.303	0.313	0.0344287	0.292	0.306	0.377	0.325
19.33	0.485	0.527	0.552	0.0338575	0.473	0.483	0.479	0.00503322	0.491	0.428	0.451	0.03188	0.337	0.352	0.406	0.0362905	0.459	0.476	0.473	0.0362905	0.514	0.508	0.512	0.00305505	0.369	0.299	0.308	0.0380832	0.287	0.3	0.37	0.319
19.66	0.483	0.526	0.551	0.0343948	0.473	0.484	0.481	0.00568624	0.491	0.429	0.452	0.0313422	0.336	0.35	0.405	0.0364737	0.46	0.479	0.474	0.0364737	0.515	0.509	0.513	0.00305505	0.369	0.298	0.306	0.0388887	0.285	0.299	0.368	0.317333
20	0.481	0.526	0.552	0.0359212	0.474	0.486	0.481	0.00602771	0.493	0.432	0.455	0.0308058	0.337	0.349	0.404	0.0357258	0.461	0.479	0.476	0.0357258	0.518	0.512	0.517	0.00321455	0.369	0.297	0.305	0.0394631	0.283	0.298	0.367	0.316
	Fi
[truncated: 12 more columns]

## Sheet: Fig 4
Tolerance of Deletion TA6 to stress normalized WT
		Ciprofloxacin	H2O2	pH 3.3	Ampicillin
		3.8961	2.90306	11.0526	8.2791e-07
		4.65584	3.2	0.00304225	9.2791e-07
		4.73377	2.9	0.00253521	1.2791e-06
		4.42857	3.1	0.00211268	1.2791e-06
		4.33136	12.9279	1.41032

## Sheet: Fig 5
	A. Ciprofloxacin								B. Arabinose Dose								C. Hydrogen Peroxide									D. pH3.5
	VECTOR	relE	vapC	relE3/3743	sehA	shpAB	3866		0.1mM		1mM		10mM		Arabinose			WT +pBAD	WT + prelE	WT + pVapC	relE-3	sehA	relE5	shpAB		vector	relE	vapC	relE-3	relE-5	sehA	shpAB		E. pH 3.0
	1.73333	255	17.125	0.9	592.105	16.9811			vector	relE	vector	relE	vector	relE				1.36364	0.0151515	0.166667	0.458333	0.00012987	1.06061	0.0344828		6.95652	8.92857	0.619946	10.8824	2.77778		0.344828		vector	relE	vapC	relE-3	relE-5	sehA	shpAB
	1.68421	305.882	11.5	1.33333	400	25.5556			1.24	2	1.07	9.04	1.47	13.58				0.491803	0.0327869	0.114754	0.428571	0.000123457	1.14754	0.0625		5.5	16.6667	0.769231	14.1176	6.8		0.277778		1.75742	0.014	0.113645	0.167467	0.164571	0.00024	1e-05
	1.39024	525	19.875	1.38889	306.667	21.0526			2	3	1.22	11.232	1.2232	15.22				1.26984	0.047619	0.126984	0.382979	0.000149254	0.793651	0.0454545		11.1111	18	0.862944	10.3125	6.33333		0.3125		0.481584	0.0208	0.157009	0.09134	0.173333	0.000106667	1e-05
	1.60484	338.776	15.5	1.18868	433.628	20.6299			1	4	0.8	7	1.022	18.2322				0.771654	0.0314961	0.188976	0.422764	0.000133333	0.997375	0.0447761		18.6441	3.86719	0.173333	45.7143	13.6986	0.0555556			1.07675	0.012	0.0628038	0.1792	0.16	0.000373333	1e-05
									0.6	3	2	10.32	2	21.0977				0.409091	0.0121212	0.201515	169.811	6.66667	0.818182	0.114754		27.6923	3.51648	0.234568	34.6154	25	0.0454545			0.669738	0.012	0.0448598	0.1568	0.106667	0.00032	1e-05
	10.6452	237.5		1.40625			3.8											0.606557	0.00163934	0.283607	175.439	4.5	0.770492	0.142857		24.1935	3.61944	0.211538	34.4828	21.2766	0.05			0.885219	0.004	0.116636	0.1664	0.133333	0.00016	1e-05
	14.6875	129.032		1.39394			4.35484											0.47619	0.0015873	0.244444	121.622	5.90909	0.793651	0.146982										1.9577	0.012	0.0538318	0.168	0.133333	0.000346667	1e-05
	8.97436	123.881		1.43243			4.28571											0.493438	0.00524934	0.24147	152.174	5.83333	0.792651	8.42105e-05		0.114545	0.258571	0.512195	0.3	11.7949	0.0037037	0.268293		1.95098	0.0208	0.143551	0.023	0.213333	0.00016	1e-05
	11.2745	156.497		1.41176			4.125											0.0008	0.00212121	0.005			0.606061	7.5e-05		0.26	0.345	1.8	0.142857	13.4286	0.00285714	0.357143		1	0.0208	0.170467	0.0043	0.133333	5.33333e-05	1e-05
																		0.00134615	0.00130435	0.00368421			0.819672	6.66667e-05		0.312069	1.045	1.21311	0.21519	8.47458	0.002	0.212766		1	0.0144	0.143551	0.0012098	0.213333	0.000373333	1e-05
	0.125333	254.545	1.34914	1.25	376.471	91.6667												0.000935484	0.00151515	0.00454545			0.47619	7.54717e-05		0.231214	0.398	1.02732	0.215311	11.401	0.00267857	0.276923
	0.172308	560	2.10582	0.915254	250	85												0.001	0.00160714	0.00431818			0.629921	615.385		0.869565	8.92857	0.183432	1.21429	9.47368
	0.147297	563.636	2.54455	0.8125	92	60												18.018	177.778	38.25			0.181818	1562.5		2.5	16.6667	0.189655	1.33333	7	0.00325	0.344828
	0.147196	404.651	1.96629	0.980132	180.723	78.2609												7.79661	155.556	13				909.091		1.71429	18	0.25	0.931034	10.4762	0.002476	0.277778
																		19.1071	76.9231	14.7273				953.125		1.73516	14.375	0.207101	1.15476	9	0.00342	0.3125
	1.60484	338.776	15.5	1.18868	553.097	40.6299	0.857											14.8387	129.032	17.6154						6.95652		0.619946	10.8824	23.2258		0.309278
	0.341346	162.921	22.9412	0.356164	286.914	23.9604	0.929																			5.5		0.769231	14.1176	20.2469	0.032145
	0.147196	404.651	19.6629	0.980132	180.723	78.2609	1.21																			11.1111		0.862944	10.3125	18.3333	0.045662
	1.58824	238.462	12.6667	3.02222	65.8621	52.7778	0.96732																			7.55556		0.752879	11.8	20.6977	0.055625
	0.435223	12.8806	12.6667	0.329801	717.5	85.4167	0.627451																							2.77778
	0.973092	250.848	19.2206	0.772422		51.513	0.470588																							6.8
		230.769					0.421053																							6.33333
		246.154					0.541353																							5.05495
	1.76923	5.25301	2.17391	3.56863	6.73913	31.5789	0.421053
	1.76316	5.84	3.15789	3.03448	9.6129	44.4444
	1.2619	4.9863	2.66667	2.61972	4	112.5
	1.58824	5.35931	2.63441	3.02222	6.58621	52.7778
	0.421053	41.6667	4.69565		124.339
	0.92	25	6.2069		105.042
	0.612245	12.9442	6.30573		109.854
	0.602041	24.8731	5.5414		132.49
	0.457143	31.6901	4.82143		348.148
	0.605263	33.3333	4.69565		66.1376
	0.8	11.8056	7.58621		115.546
	0.602041	24.8731	5.5414		132.49

## Sheet: Fig 6
Increased expression of Toxins in infected Macrophage
	relE	vapC	relE-5	sehA	shpA
	6.39	1.75	75.88	5.3	0.92
	5.72	1.68	68.87	4.13	0.99
	6.99	1.68	52.19	6.39	0.85
	3.11	1.25	40.38	74.32	0.48
	5.84	1.48	53.29	60.79	0.86
	13.78	1.92	102.94	80.77	0.5
	5.33	0.82	24.69	11.12	0.49
	3.13	0.99	15.41	11.28	0.5
	2.52	0.87	10.97	9.16	0.57
	0.89	0.51	21.34	27.77	0.71
